# Supplementary material for: Quantity - but not diversity - of secreted peptides and proteins increases with age in the tree frog Pithecopus nordestinus
Source: J Venom Anim Toxins Incl Trop Dis. 2021 Apr 2;27:e20200105. doi: 10.1590/1678-9199-JVATITD-2020-0105 (PMC8020714; doi:10.1590/1678-9199-JVATITD-2020-0105)
Supplement: Additional file 1. [file 1678-9199-jvatitd-27-e20200105-s1.xlsx]

## Sheet: Legend
J Venom Anim Toxins incl Trop Dis https://doi.org/10.1590/1678-9199-JVATITD-2020-0105 Supplementary Material to “Quantity – but not diversity – of secreted peptides and proteins increases with age in the tree frog Pithecopus nordestinus”

## Sheet: reduced-alkyltaed
Juvenile	Adult
Description
[Thr6]-bradykinyl-Val,Asp OS=Agalychnis callidryas PE=1 SV=1	[Val1,Thr6]-bradykinyl-Gln,Ser OS=Phyllomedusa hypochondrialis PE=1 SV=2
Adenoregulin-related peptide OS=Agalychnis callidryas PE=1 SV=1	67kD laminin receptor/ribosomal protein (Fragment) OS=Agalychnis callidryas OX=197464 PE=2 SV=1
Ankyrin repeat domain 50 (Fragment) OS=Agalychnis callidryas OX=197464 GN=ANKRD50 PE=4 SV=1	Adenoregulin OS=Phyllomedusa bicolor GN=ADR PE=1 SV=2
Antimicrobial peptide OS=Phyllomedusa hypochondrialis OX=317381 GN=Phylloseptin-PHa PE=4 SV=1	Adenoregulin-related peptide OS=Agalychnis callidryas PE=1 SV=1
Balteatide OS=Phyllomedusa baltea GN=balteatide PE=2 SV=1	Ankyrin repeat domain 50 (Fragment) OS=Agalychnis callidryas OX=197464 GN=ANKRD50 PE=4 SV=1
Bioactive peptide 1 OS=Phyllomedusa hypochondrialis PE=1 SV=1	Antimicrobial peptide 1 OS=Phyllomedusa hypochondrialis PE=1 SV=1
Bradykinin related peptide (Fragment) OS=Phyllomedusa nordestina PE=2 SV=1	Antimicrobial peptide OS=Phyllomedusa hypochondrialis OX=317381 GN=Phylloseptin-PHa PE=4 SV=1
Carnitine palmitoyltransferase 2 (Fragment) OS=Agalychnis callidryas OX=197464 GN=CPT2 PE=3 SV=1	Arginine-glutamic acid dipeptide (RE) repeats (Fragment) OS=Phyllomedusa tomopterna OX=248868 GN=RERE PE=4 SV=1
C-myc (Fragment) OS=Pachymedusa dacnicolor OX=75988 PE=4 SV=1	ATP synthase subunit a OS=Phyllomedusa tomopterna OX=248868 GN=ATP6 PE=4 SV=1
Cruzioseptin-12 OS=Cruziohyla calcarifer OX=318249 PE=1 SV=1	Baltikinin OS=Phyllomedusa baltea OX=860370 GN=BT-kinin PE=2 SV=1
Cruzioseptin-14 OS=Cruziohyla calcarifer OX=318249 PE=1 SV=1	Bioactive peptide 1 OS=Phyllomedusa hypochondrialis PE=1 SV=1
Cruzioseptin-2 OS=Cruziohyla calcarifer OX=318249 PE=1 SV=1	Bone morphogenetic protein/retinoic acid inducible neural-specific 1 (Fragment) OS=Phyllomedusa tomopterna OX=248868 GN=DBC1 PE=4 SV=1
Cullin-associated and neddylation-dissociated 1 (Fragment) OS=Hylomantis lemur OX=317382 GN=CAND1 PE=4 SV=1	Bradykinin related peptide (Fragment) OS=Phyllomedusa nordestina PE=2 SV=1
Cytochrome b (Fragment) OS=Agalychnis annae OX=75990 GN=cytb PE=3 SV=1	Bradykinin-potentiating peptide Phypo Xa OS=Phyllomedusa hypochondrialis OX=317381 PE=1 SV=1
Cytochrome c oxidase subunit 1 OS=Phyllomedusa tomopterna OX=248868 GN=COX1 PE=3 SV=1	Bromodomain PHD finger transcription factor (Fragment) OS=Agalychnis callidryas OX=197464 GN=BPTF PE=4 SV=1
De-etiolated homolog 1 (Fragment) OS=Agalychnis callidryas OX=197464 GN=DET1 PE=4 SV=1	Cadherin, EGF LAG seven-pass G-type receptor 3 (Fragment) OS=Hylomantis lemur OX=317382 GN=CELSR3 PE=4 SV=1
Dermaseptin AA-1-1 OS=Agalychnis annae PE=2 SV=1	Cartilage intermediate layer protein, nucleotide pyrophosphohydrolase (Fragment) OS=Hylomantis lemur OX=317382 GN=CILP PE=4 SV=1
Dermaseptin AA-3-4 OS=Agalychnis annae OX=75990 PE=2 SV=1	Cellular-myelocytomatosis proto-oncoprotein (Fragment) OS=Phyllomedusa burmeisteri OX=39413 GN=CMYC PE=4 SV=1
Dermaseptin AA-3-6 OS=Agalychnis annae OX=75990 PE=2 SV=1	Chemokine receptor 4 (Fragment) OS=Phyllomedusa nordestina OX=699254 GN=CXCR4 PE=3 SV=1
Dermaseptin PD-1-5 OS=Pachymedusa dacnicolor PE=2 SV=1	C-myc (Fragment) OS=Cruziohyla calcarifer OX=318249 PE=4 SV=1
Dermaseptin sVI OS=Phyllomedusa sauvagei PE=2 SV=1	Corticotropin-releasing factor OS=Phyllomedusa sauvagei OX=8395 GN=CRF PE=2 SV=1
Dermaseptin-1 OS=Phyllomedusa tomopterna PE=1 SV=1	Cruzioseptin-10 OS=Cruziohyla calcarifer OX=318249 PE=1 SV=1
Dermaseptin-2 OS=Phyllomedusa hypochondrialis PE=1 SV=1	Cruzioseptin-11 OS=Cruziohyla calcarifer OX=318249 PE=1 SV=1
Dermaseptin-4 OS=Phyllomedusa hypochondrialis PE=1 SV=1	Cruzioseptin-12 OS=Cruziohyla calcarifer OX=318249 PE=1 SV=1
Dermaseptin-4 OS=Phyllomedusa nordestina PE=1 SV=1	Cruzioseptin-14 OS=Cruziohyla calcarifer OX=318249 PE=1 SV=1
Dermaseptin-6 OS=Phyllomedusa hypochondrialis PE=1 SV=1	Cruzioseptin-3 (Fragment) OS=Cruziohyla calcarifer OX=318249 PE=1 SV=1
Dermaseptin-8 OS=Phyllomedusa tarsius OX=306084 PE=1 SV=1	Cruzioseptin-8 OS=Cruziohyla calcarifer OX=318249 PE=1 SV=1
Dermaseptin-B4 OS=Phyllomedusa bicolor PE=1 SV=1	Cullin-associated and neddylation-dissociated 1 (Fragment) OS=Phyllomedusa tomopterna OX=248868 GN=CAND1 PE=4 SV=1
Dermaseptin-H2 OS=Phyllomedusa azurea PE=1 SV=1	Cytochrome b (Fragment) OS=Phyllomedusa bicolor OX=8393 GN=cytb PE=4 SV=1
Dermaseptin-H3 OS=Phyllomedusa azurea GN=dpp-H3 PE=2 SV=1	Cytochrome c oxidase subunit 3 OS=Phyllomedusa tomopterna OX=248868 GN=COX3 PE=3 SV=1
Dermaseptin-H4 OS=Phyllomedusa azurea GN=dpp-H4 PE=1 SV=1	Dermadistinctin-K OS=Phyllomedusa distincta PE=1 SV=1
Dermaseptin-H5 (Fragment) OS=Phyllomedusa azurea GN=dpp-H5 PE=1 SV=1	Dermadistinctin-L OS=Phyllomedusa distincta PE=1 SV=1
Dermaseptin-J6 OS=Phasmahyla jandaia PE=1 SV=1	Dermaseptin AA-1-1 OS=Agalychnis annae PE=2 SV=1
Dermaseptin-like DRP-AC-3 OS=Agalychnis callidryas OX=197464 PE=2 SV=1	Dermaseptin AA-3-1 OS=Agalychnis annae PE=2 SV=1
Dermaseptin-PS2 OS=Phyllomedusa sauvagei OX=8395 GN=DMS-PS2 PE=2 SV=1	Dermaseptin AA-3-4 OS=Agalychnis annae OX=75990 PE=2 SV=1
Dermaseptin-related peptide OS=Agalychnis callidryas OX=197464 PE=1 SV=1	Dermaseptin AA-3-6 OS=Agalychnis annae OX=75990 PE=2 SV=1
Dermatan sulfate epimerase-like protein (Fragment) OS=Phyllomedusa tomopterna OX=248868 GN=DSEL PE=4 SV=1	Dermaseptin cDNA OS=Phyllomedusa sauvagei OX=8395 GN=DSV9 PE=3 SV=1
Dermatoxin OS=Phyllomedusa bicolor GN=DRT PE=1 SV=1	Dermaseptin DRG1 OS=Phyllomedusa bicolor GN=DRG1 PE=2 SV=1
Des-Arg9-[Thr6]-bradykinin OS=Phyllomedusa hypochondrialis OX=317381 PE=1 SV=1	Dermaseptin DRG2 OS=Phyllomedusa bicolor GN=DRG2 PE=2 SV=1
Dispatched homolog 2 (Fragment) OS=Agalychnis callidryas OX=197464 GN=DISP2 PE=4 SV=1	Dermaseptin DRG3 OS=Phyllomedusa bicolor GN=DRG3 PE=2 SV=2
Dmx-like 1 (Fragment) OS=Phyllomedusa tomopterna OX=248868 GN=DMXL1 PE=4 SV=1	Dermaseptin H1 protein OS=Phyllomedusa hypochondrialis GN=dsn-1 PE=2 SV=1
Dopey family member 1 (Fragment) OS=Phyllomedusa tomopterna OX=248868 GN=DOPEY1 PE=4 SV=1	Dermaseptin PD-1-5 OS=Pachymedusa dacnicolor PE=2 SV=1
E3 ubiquitin-protein ligase (Fragment) OS=Agalychnis callidryas OX=197464 PE=3 SV=1	Dermaseptin PD-3-3 OS=Pachymedusa dacnicolor OX=75988 PE=2 SV=1
Ectodermal-neural cortex 1 (With BTB domain) (Fragment) OS=Phyllomedusa tomopterna OX=248868 GN=ENC1 PE=4 SV=1	Dermaseptin PD-3-6 OS=Pachymedusa dacnicolor OX=75988 PE=2 SV=1
Envoplakin (Fragment) OS=Phyllomedusa tomopterna OX=248868 GN=EVPL PE=4 SV=1	Dermaseptin PD-3-7 OS=Pachymedusa dacnicolor OX=75988 PE=1 SV=1
Exostosin-like glycosyltransferase 3 (Fragment) OS=Phyllomedusa tomopterna OX=248868 GN=EXTL3 PE=4 SV=1	Dermaseptin sVI OS=Phyllomedusa sauvagei PE=2 SV=1
FAT atypical cadherin 4 (Fragment) OS=Phyllomedusa tomopterna OX=248868 GN=FAT4 PE=4 SV=1	Dermaseptin sVII OS=Phyllomedusa sauvagei PE=2 SV=1
Filamin A interacting protein 1 (Fragment) OS=Phyllomedusa tomopterna OX=248868 GN=FILIP1 PE=4 SV=1	Dermaseptin-01 OS=Phyllomedusa oreades PE=1 SV=1
Fucosyltransferase 9 (Alpha (1,3) fucosyltransferase) (Fragment) OS=Agalychnis callidryas OX=197464 GN=FUT9 PE=3 SV=1	Dermaseptin-1 (Fragment) OS=Phyllomedusa hypochondrialis PE=1 SV=1
Geranylgeranyl diphosphate synthase 1 (Fragment) OS=Phyllomedusa tomopterna OX=248868 GN=GGPS1 PE=4 SV=1	Dermaseptin-1 OS=Phyllomedusa nordestina PE=1 SV=1
Glucuronic acid epimerase (Fragment) OS=Agalychnis callidryas OX=197464 GN=GLCE PE=4 SV=1	Dermaseptin-2 OS=Phyllomedusa sauvagei PE=1 SV=1
Hyposin-HA5 OS=Phyllomedusa azurea PE=1 SV=1	Dermaseptin-3 OS=Phyllomedusa tarsius OX=306084 PE=1 SV=1
Kininogen-1 OS=Phyllomedusa sauvagei PE=1 SV=1	Dermaseptin-4 OS=Phyllomedusa hypochondrialis PE=1 SV=1
Lactase (Fragment) OS=Hylomantis lemur OX=317382 GN=LCT PE=3 SV=1	Dermaseptin-5 OS=Phyllomedusa hypochondrialis PE=1 SV=1
Leucine rich repeat and Ig domain containing 2 (Fragment) OS=Phyllomedusa tomopterna OX=248868 GN=LINGO2 PE=4 SV=1	Dermaseptin-6 OS=Phyllomedusa hypochondrialis PE=1 SV=1
Leucine rich repeat neuronal 1 (Fragment) OS=Phyllomedusa tomopterna OX=248868 GN=LRRN1 PE=4 SV=1	Dermaseptin-7 OS=Phyllomedusa hypochondrialis PE=1 SV=1
Leucine rich repeat transmembrane neuronal 4 (Fragment) OS=Agalychnis callidryas OX=197464 GN=LRRTM4 PE=4 SV=1	Dermaseptin-B4 OS=Phyllomedusa bicolor PE=1 SV=1
Metalloendopeptidase (Fragment) OS=Agalychnis callidryas OX=197464 PE=2 SV=1	Dermaseptin-B5 OS=Phyllomedusa bicolor OX=8393 PE=1 SV=1
MHC class Ia alpha antigen (Fragment) OS=Hylomantis lemur OX=317382 GN=Agle-UA PE=2 SV=1	Dermaseptin-H2 OS=Phyllomedusa azurea PE=1 SV=1
Missing oocyte, meiosis regulator, homolog (Fragment) OS=Phyllomedusa tomopterna OX=248868 GN=MIOS PE=4 SV=1	Dermaseptin-H3 OS=Phyllomedusa azurea GN=dpp-H3 PE=2 SV=1
MutS homolog 6 (Fragment) OS=Agalychnis callidryas OX=197464 GN=MSH6 PE=4 SV=1	Dermaseptin-H4 OS=Phyllomedusa azurea GN=dpp-H4 PE=1 SV=1
MYC binding protein 2, E3 ubiquitin protein ligase (Fragment) OS=Phyllomedusa tomopterna OX=248868 GN=MYCBP2 PE=4 SV=1	Dermaseptin-H5 (Fragment) OS=Phyllomedusa azurea GN=dpp-H5 PE=1 SV=1
NADH-ubiquinone oxidoreductase chain 1 (Fragment) OS=Phyllomedusa tomopterna OX=248868 GN=ND1 PE=3 SV=1	Dermaseptin-H6 OS=Phyllomedusa azurea PE=1 SV=1
NADH-ubiquinone oxidoreductase chain 4 OS=Phyllomedusa tomopterna GN=ND4 PE=3 SV=1	Dermaseptin-J5 OS=Phasmahyla jandaia PE=1 SV=1
Novel peptide 2 OS=Phyllomedusa azurea PE=1 SV=2	Dermaseptin-J7 OS=Phasmahyla jandaia PE=1 SV=1
Pannexin 2 (Fragment) OS=Phyllomedusa tomopterna OX=248868 GN=PANX2 PE=3 SV=1	Dermaseptin-J8 OS=Phasmahyla jandaia PE=1 SV=1
Phosphatidylinositol-4,5-bisphosphate 3-kinase, catalytic subunit gamma (Fragment) OS=Agalychnis callidryas OX=197464 GN=PIK3CG PE=3 SV=1	Dermaseptin-like DRP-AC-1 OS=Agalychnis callidryas OX=197464 PE=2 SV=1
Phyllokinin-1 OS=Phyllomedusa azurea GN=pp-H1 PE=1 SV=1	Dermaseptin-like PBN2 OS=Phyllomedusa bicolor OX=8393 PE=2 SV=1
Phylloseptin-12 OS=Phyllomedusa hypochondrialis PE=1 SV=1	Dermaseptin-PD-2 OS=Pachymedusa dacnicolor GN=PSTPD-2 PE=2 SV=1
Phylloseptin-7 OS=Phyllomedusa azurea PE=1 SV=1	Dermaseptin-PS1 OS=Phyllomedusa sauvagei OX=8395 GN=DMS-PS1 PE=2 SV=1
Phylloseptin-8 OS=Phyllomedusa hypochondrialis GN=psn-8 PE=1 SV=1	Dermaseptin-PS2 OS=Phyllomedusa sauvagei OX=8395 GN=DMS-PS2 PE=2 SV=1
Phylloseptin-J1 OS=Phasmahyla jandaia PE=1 SV=1	Dermatan sulfate epimerase-like protein (Fragment) OS=Hylomantis lemur OX=317382 GN=DSEL PE=4 SV=1
Phylloseptin-PDu OS=Phyllomedusa duellmani GN=PST-PDu PE=2 SV=1	Dermatoxin OS=Phyllomedusa bicolor GN=DRT PE=1 SV=1
PR domain containing 11 (Fragment) OS=Phyllomedusa tomopterna OX=248868 GN=HYP PE=4 SV=1	Dermorphin (Fragment) OS=Phyllomedusa nordestina PE=2 SV=1
Preprodermaseptin S10 OS=Phyllomedusa sauvagei GN=drsS10 PE=2 SV=1	Dermorphin (Fragment) OS=Phyllomedusa nordestina PE=2 SV=1
Probradykinin-1 OS=Phyllomedusa azurea GN=pb-H1 PE=1 SV=1	Dermorphin peptides OS=Pachymedusa dacnicolor OX=75988 PE=1 SV=1
Proopiomelanocortin A (Fragment) OS=Phyllomedusa boliviana OX=699821 GN=POMC PE=4 SV=1	Dermorphin-1 OS=Phyllomedusa sauvagei PE=1 SV=1
Proteinase inhibitor PSKP-1 OS=Phyllomedusa nordestina PE=2 SV=1	Des-Arg9-bradykinin OS=Phasmahyla jandaia OX=762504 PE=1 SV=1
Protocadherin 1 (Fragment) OS=Hylomantis lemur OX=317382 GN=PCDH1 PE=4 SV=1	Dispatched homolog 2 (Fragment) OS=Phyllomedusa tomopterna OX=248868 GN=DISP2 PE=4 SV=1
Rag-1 (Fragment) OS=Agalychnis callidryas OX=197464 PE=4 SV=1	Distinctin-like peptide OS=Phyllomedusa hypochondrialis OX=317381 GN=DLP-PH PE=2 SV=1
Receptor tyrosine kinase-like orphan receptor 2 (Fragment) OS=Phyllomedusa tomopterna OX=248868 GN=ROR2 PE=4 SV=1	DNA ligase (Fragment) OS=Phyllomedusa tomopterna OX=248868 GN=LIG4 PE=3 SV=1
Recombination activating protein 1 (Fragment) OS=Hylomantis lemur OX=317382 GN=RAG-1 PE=4 SV=1	Dolichol kinase (Fragment) OS=Phyllomedusa tomopterna OX=248868 GN=DOLK PE=4 SV=1
Sal-like 1 (Fragment) OS=Hylomantis lemur OX=317382 GN=SALL1 PE=4 SV=1	Dopey family member 1 (Fragment) OS=Phyllomedusa tomopterna OX=248868 GN=DOPEY1 PE=4 SV=1
Sauvatide OS=Phyllomedusa sauvagei GN=sauvatide PE=1 SV=1	Ectodermal-neural cortex 1 (With BTB domain) (Fragment) OS=Agalychnis callidryas OX=197464 GN=ENC1 PE=4 SV=1
SET binding protein 1 (Fragment) OS=Phyllomedusa tomopterna OX=248868 GN=SETBP1 PE=4 SV=1	Envoplakin (Fragment) OS=Agalychnis callidryas OX=197464 GN=EVPL PE=4 SV=1
Skin secreted peptide P2-1 OS=Phasmahyla jandaia PE=1 SV=1	Envoplakin (Fragment) OS=Hylomantis lemur OX=317382 GN=EVPL PE=4 SV=1
SLIT and NTRK-like family, member 1 (Fragment) OS=Phyllomedusa tomopterna OX=248868 GN=SLITRK1 PE=4 SV=1	Exocyst complex component 8 (Fragment) OS=Phyllomedusa tomopterna OX=248868 GN=EXOC8 PE=4 SV=1
Spen homolog, transcriptional regulator (Fragment) OS=Phyllomedusa tomopterna OX=248868 GN=SPEN PE=4 SV=1	Exostosin-like glycosyltransferase 3 (Fragment) OS=Agalychnis callidryas OX=197464 GN=EXTL3 PE=4 SV=1
Sushi, von Willebrand factor type A, EGF and pentraxin domain containing 1 (Fragment) OS=Agalychnis callidryas OX=197464 GN=SVEP1 PE=4 SV=1	Exostosin-like glycosyltransferase 3 (Fragment) OS=Phyllomedusa tomopterna OX=248868 GN=EXTL3 PE=4 SV=1
Titin (Fragment) OS=Phyllomedusa tomopterna OX=248868 GN=TTN PE=4 SV=1	FAT atypical cadherin 1 (Fragment) OS=Phyllomedusa tomopterna OX=248868 GN=FAT1 PE=4 SV=1
Tyrosine (Fragment) OS=Agalychnis callidryas OX=197464 PE=4 SV=1	FAT atypical cadherin 4 (Fragment) OS=Phyllomedusa tomopterna OX=248868 GN=FAT4 PE=4 SV=1
Zinc finger E-box binding homeobox 1 (Fragment) OS=Phyllomedusa tomopterna OX=248868 GN=ZEB1 PE=4 SV=1	Fem-1 homolog b (Fragment) OS=Phyllomedusa tomopterna OX=248868 GN=FEM1B PE=4 SV=1
Zinc fingers and homeoboxes 2 (Fragment) OS=Phyllomedusa tomopterna OX=248868 GN=ZHX2 PE=4 SV=1	Fibronectin leucine rich transmembrane protein 3 (Fragment) OS=Phyllomedusa tomopterna OX=248868 GN=FLRT3 PE=4 SV=1
	Filamin A interacting protein 1 (Fragment) OS=Agalychnis callidryas OX=197464 GN=FILIP1 PE=4 SV=1
	Fucosyltransferase 9 (Alpha (1,3) fucosyltransferase) (Fragment) OS=Phyllomedusa tomopterna OX=248868 GN=FUT9 PE=3 SV=1
	G protein-coupled estrogen receptor 1 (Fragment) OS=Agalychnis callidryas OX=197464 GN=GPER PE=3 SV=1
	Glucuronic acid epimerase (Fragment) OS=Hylomantis lemur OX=317382 GN=GLCE PE=4 SV=1
	Glutamate receptor, ionotropic, N-methyl-D-aspartate 3A (Fragment) OS=Phyllomedusa tomopterna OX=248868 GN=GRIN3A PE=3 SV=1
	Hyposin HA-6 OS=Phyllomedusa hypochondrialis OX=317381 PE=1 SV=1
	Hyposin-HA2 OS=Phyllomedusa azurea PE=1 SV=1
	Hyposin-HA5 OS=Phyllomedusa azurea PE=1 SV=1
	Insulin receptor substrate 1 (Fragment) OS=Phyllomedusa tomopterna OX=248868 GN=IRS1 PE=4 SV=1
	Kelch repeat and BTB (POZ) domain containing 2 (Fragment) OS=Phyllomedusa tomopterna OX=248868 GN=KBTBD2 PE=4 SV=1
	Kininogen-1 OS=Phyllomedusa sauvagei PE=1 SV=1
	Lactase (Fragment) OS=Hylomantis lemur OX=317382 GN=LCT PE=3 SV=1
	Leucine rich repeat and Ig domain containing 2 (Fragment) OS=Phyllomedusa tomopterna OX=248868 GN=LINGO2 PE=4 SV=1
	Leucine rich repeat containing 8 family, member D (Fragment) OS=Phyllomedusa tomopterna OX=248868 GN=LRRC8D PE=4 SV=1
	Leucine rich repeat neuronal 1 (Fragment) OS=Phyllomedusa tomopterna OX=248868 GN=LRRN1 PE=4 SV=1
	Leucine rich repeat transmembrane neuronal 4 (Fragment) OS=Phyllomedusa tomopterna OX=248868 GN=LRRTM4 PE=4 SV=1
	Mediator complex subunit 13 (Fragment) OS=Phyllomedusa tomopterna OX=248868 GN=MED13 PE=4 SV=1
	Medusin-PT OS=Phyllomedusa tarsius GN=Medusin PE=2 SV=1
	Metalloendopeptidase (Fragment) OS=Agalychnis callidryas OX=197464 PE=2 SV=1
	MHC class Ia alpha antigen (Fragment) OS=Hylomantis lemur OX=317382 GN=Agle-UA PE=2 SV=1
	Missing oocyte, meiosis regulator, homolog (Fragment) OS=Phyllomedusa tomopterna OX=248868 GN=MIOS PE=4 SV=1
	MutS homolog 6 (Fragment) OS=Hylomantis lemur OX=317382 GN=MSH6 PE=4 SV=1
	MYC binding protein 2, E3 ubiquitin protein ligase (Fragment) OS=Phyllomedusa tomopterna OX=248868 GN=MYCBP2 PE=4 SV=1
	NADH-ubiquinone oxidoreductase chain 1 (Fragment) OS=Phyllomedusa vaillantii GN=ND1 PE=3 SV=1
	NADH-ubiquinone oxidoreductase chain 2 (Fragment) OS=Phyllomedusa tetraploidea OX=318380 GN=ND2 PE=3 SV=1
	NADH-ubiquinone oxidoreductase chain 4 OS=Phyllomedusa tomopterna GN=ND4 PE=3 SV=1
	NADH-ubiquinone oxidoreductase chain 5 OS=Phyllomedusa tomopterna OX=248868 GN=ND5 PE=3 SV=1
	NADH-ubiquinone oxidoreductase chain 6 OS=Phyllomedusa tomopterna OX=248868 GN=ND6 PE=3 SV=1
	Nance-Horan syndrome (Congenital cataracts and dental anomalies) (Fragment) OS=Phyllomedusa tomopterna OX=248868 GN=NHS PE=4 SV=1
	Novel peptide 2 OS=Phyllomedusa azurea PE=1 SV=2
	Novel peptide 3 OS=Phyllomedusa azurea PE=1 SV=1
	Pannexin 2 (Fragment) OS=Phyllomedusa tomopterna OX=248868 GN=PANX2 PE=3 SV=1
	PBN1 OS=Phyllomedusa bicolor PE=2 SV=1
	Periplakin (Fragment) OS=Hylomantis lemur OX=317382 GN=PPL PE=4 SV=1
	Phosphatidylinositol-4,5-bisphosphate 3-kinase, catalytic subunit gamma (Fragment) OS=Agalychnis callidryas OX=197464 GN=PIK3CG PE=3 SV=1
	Phyllin-AC precusor OS=Agalychnis callidryas GN=Phyllin-AC PE=2 SV=1
	Phyllin-PD precusor OS=Pachymedusa dacnicolor GN=Phyllin-PD PE=2 SV=1
	Phyllin-PH precusor OS=Phyllomedusa hypochondrialis GN=Phyllin-PH PE=2 SV=1
	Phyllokinin-1 OS=Phyllomedusa azurea GN=pp-H1 PE=1 SV=1
	Phyllokininogen-1 OS=Phyllomedusa hypochondrialis PE=1 SV=2
	Phyllokininogen-B1 OS=Phyllomedusa bicolor PE=2 SV=1
	Phylloseptin peptide OS=Phyllomedusa burmeisteri OX=39413 GN=Phylloseptin-PBu PE=3 SV=1
	Phylloseptin-10 OS=Phyllomedusa hypochondrialis GN=psn-10 PE=1 SV=1
	Phylloseptin-11 OS=Phyllomedusa hypochondrialis GN=psn-11 PE=1 SV=1
	Phylloseptin-12 (Fragment) OS=Phyllomedusa azurea GN=psn12 PE=1 SV=1
	Phylloseptin-14 OS=Phyllomedusa azurea GN=psn14 PE=1 SV=1
	Phylloseptin-15 (Fragment) OS=Phyllomedusa azurea GN=psn15 PE=2 SV=1
	Phylloseptin-2 (Fragment) OS=Phyllomedusa azurea PE=1 SV=1
	Phylloseptin-2 OS=Phyllomedusa hypochondrialis GN=psn2 PE=1 SV=2
	Phylloseptin-4 OS=Phyllomedusa oreades GN=psn4 PE=1 SV=1
	Phylloseptin-7 OS=Phyllomedusa azurea PE=1 SV=1
	Phylloseptin-7 OS=Phyllomedusa hypochondrialis GN=psn7 PE=1 SV=2
	Phylloseptin-8 OS=Phyllomedusa hypochondrialis GN=psn-8 PE=1 SV=1
	Phylloseptin-9 OS=Phyllomedusa hypochondrialis GN=psn-9 PE=1 SV=1
	Phylloseptin-J1 OS=Phasmahyla jandaia PE=1 SV=1
	Phylloseptin-J2 OS=Phasmahyla jandaia PE=1 SV=1
	Phylloseptin-J4 OS=Phasmahyla jandaia PE=1 SV=1
	Phylloseptin-PCo OS=Phyllomedusa coelestis GN=PST-PCo PE=2 SV=1
	Phylloseptin-PDu OS=Phyllomedusa duellmani GN=PST-PDu PE=2 SV=1
	Phylloseptin-PT OS=Phyllomedusa tarsius GN=PST-PT PE=2 SV=1
	Phylloseptin-s3 OS=Phyllomedusa sauvagei GN=preproPLS-S3 PE=2 SV=1
	Phylloseptin-s5 OS=Phyllomedusa sauvagei GN=preproPLS-S5 PE=2 SV=1
	Piccolo presynaptic cytomatrix protein (Fragment) OS=Phyllomedusa tomopterna OX=248868 GN=PCLO PE=4 SV=1
	Potassium voltage-gated channel, subfamily F, member 1 (Fragment) OS=Phyllomedusa tomopterna OX=248868 GN=KCNF1 PE=3 SV=1
	PR domain containing 11 (Fragment) OS=Phyllomedusa tomopterna OX=248868 GN=HYP PE=4 SV=1
	Preprodermaseptin S10 OS=Phyllomedusa sauvagei GN=drsS10 PE=2 SV=1
	Preprodermaseptin S11 OS=Phyllomedusa sauvagei GN=drsS11 PE=2 SV=1
	Prepro-phenylalanine-rich peptide-1 (Fragment) OS=Phyllomedusa azurea GN=prp-1 PE=2 SV=1
	Probradykinin-1 OS=Phyllomedusa azurea GN=pb-H1 PE=1 SV=1
	Probradykinin-2 OS=Phyllomedusa azurea GN=pb-H2 PE=1 SV=1
	Proopiomelanocortin A (Fragment) OS=Phasmahyla jandaia OX=762504 GN=POMC PE=4 SV=1
	Proteinase inhibitor OS=Cruziohyla calcarifer GN=CCKP-7e PE=2 SV=1
	Proteinase inhibitor PSKP-1 OS=Phyllomedusa nordestina PE=2 SV=1
	Protocadherin 1 (Fragment) OS=Agalychnis callidryas OX=197464 GN=PCDH1 PE=4 SV=1
	Protocadherin 10 (Fragment) OS=Phyllomedusa tomopterna OX=248868 GN=PCDH10 PE=4 SV=1
	Rag-2 (Fragment) OS=Agalychnis callidryas OX=197464 PE=4 SV=1
	Receptor tyrosine kinase-like orphan receptor 2 (Fragment) OS=Phyllomedusa tomopterna OX=248868 GN=ROR2 PE=4 SV=1
	Recombination activating protein 1 (Fragment) OS=Phyllomedusa tomopterna OX=248868 GN=RAG-1 PE=4 SV=1
	Recombination activating protein 2 (Fragment) OS=Hylomantis lemur OX=317382 GN=RAG2 PE=4 SV=1
	S100 A11-like protein OS=Phyllomedusa nordestina OX=699254 PE=2 SV=1
	Sal-like 1 (Fragment) OS=Hylomantis lemur OX=317382 GN=SALL1 PE=4 SV=1
	Sauvagine OS=Pachymedusa dacnicolor OX=75988 GN=sauvagine PE=2 SV=1
	Sauvatide OS=Phyllomedusa sauvagei GN=sauvatide PE=1 SV=1
	SET binding protein 1 (Fragment) OS=Phyllomedusa tomopterna OX=248868 GN=SETBP1 PE=4 SV=1
	SH3-domain binding protein 4 (Fragment) OS=Phyllomedusa tomopterna OX=248868 GN=SH3BP4 PE=4 SV=1
	Skin calcitonin gene-related peptide OS=Phyllomedusa bicolor PE=1 SV=1
	Skin secreted peptide P2-1 OS=Phasmahyla jandaia PE=1 SV=1
	SLIT and NTRK-like family, member 1 (Fragment) OS=Phyllomedusa tomopterna OX=248868 GN=SLITRK1 PE=4 SV=1
	Solute carrier family 8 member 3 (Fragment) OS=Phyllomedusa hypochondrialis OX=317381 GN=SLC8A3 PE=3 SV=1
	Spastic ataxia of Charlevoix-Saguenay (Sacsin) (Fragment) OS=Phyllomedusa tomopterna OX=248868 GN=SACS PE=4 SV=1
	Spen homolog, transcriptional regulator (Fragment) OS=Hylomantis lemur OX=317382 GN=SPEN PE=4 SV=1
	Suppressor of cytokine signaling 5 (Fragment) OS=Phyllomedusa tomopterna OX=248868 GN=SOCS5 PE=4 SV=1
	Sushi, von Willebrand factor type A, EGF and pentraxin domain containing 1 (Fragment) OS=Agalychnis callidryas OX=197464 GN=SVEP1 PE=4 SV=1
	T-2 precusor OS=Agalychnis callidryas OX=197464 GN=t-2 PE=2 SV=1
	Tensin 3 (Fragment) OS=Hylomantis lemur OX=317382 GN=TNS3 PE=4 SV=1
	Titin (Fragment) OS=Phyllomedusa tomopterna OX=248868 GN=TTN PE=4 SV=1
	Tryptophyllin (Fragment) OS=Phyllomedusa nordestina PE=2 SV=1
	Tryptophyllin peptide PhT-3 (Fragment) OS=Phyllomedusa hypochondrialis PE=4 SV=1
	Tryptophyllin-14 OS=Phyllomedusa centralis OX=536631 PE=1 SV=1
	Tryptophyllin-T1 OS=Phyllomedusa azurea GN=trp-Pha-T1 PE=1 SV=1
	Tryptophyllin-T3-2 OS=Phyllomedusa azurea OX=394475 PE=1 SV=1
	Tyrosinase (Fragment) OS=Phyllomedusa nordestina OX=699254 PE=4 SV=1
	Vacuolar protein sorting 18 homolog (Fragment) OS=Agalychnis callidryas OX=197464 GN=VPS18 PE=4 SV=1
	Zinc finger E-box binding homeobox 1 (Fragment) OS=Phyllomedusa tomopterna OX=248868 GN=ZEB1 PE=4 SV=1
	Zinc finger protein, FOG family member 2 (Fragment) OS=Phyllomedusa tomopterna OX=248868 GN=ZFPM2 PE=3 SV=1
	Zinc finger, BED-type containing 4 (Fragment) OS=Hylomantis lemur OX=317382 GN=ZBED4 PE=4 SV=1
	Zinc fingers and homeoboxes 2 (Fragment) OS=Hylomantis lemur OX=317382 GN=ZHX2 PE=4 SV=1

## Sheet: reduced-alkylated-trypsin
Juvenile	adult
Description
Phylloseptin-7 OS=Phyllomedusa azurea PE=1 SV=1	Dermaseptin-4 OS=Phyllomedusa nordestina PE=1 SV=1
Phylloseptin-7 OS=Phyllomedusa hypochondrialis GN=psn7 PE=1 SV=2	Dermaseptin-1 OS=Phyllomedusa nordestina PE=1 SV=1
Phylloseptin-1 OS=Phyllomedusa hypochondrialis GN=psn1 PE=1 SV=1	Dermaseptin-4 OS=Phyllomedusa hypochondrialis PE=1 SV=1
Phylloseptin-5 OS=Phyllomedusa oreades GN=psn5 PE=1 SV=1	Dermaseptin-1 (Fragment) OS=Phyllomedusa hypochondrialis PE=1 SV=1
Phylloseptin-P1 OS=Phyllomedusa palliata PE=1 SV=1	Phylloseptin-7 OS=Phyllomedusa azurea PE=1 SV=1
Phylloseptin-8 OS=Phyllomedusa tomopterna PE=1 SV=1	Phylloseptin-7 OS=Phyllomedusa hypochondrialis GN=psn7 PE=1 SV=2
Phylloseptin-7 OS=Phyllomedusa nordestina PE=1 SV=1	Dermaseptin-6 OS=Phyllomedusa hypochondrialis PE=1 SV=1
Antimicrobial peptide OS=Phyllomedusa hypochondrialis OX=317381 GN=Phylloseptin-PHa PE=4 SV=1	Dermaseptin-01 OS=Phyllomedusa oreades PE=1 SV=1
Bioactive peptide 1 OS=Phyllomedusa hypochondrialis PE=1 SV=1	Dermaseptin-5 OS=Phyllomedusa hypochondrialis PE=1 SV=1
Novel peptide 2 OS=Phyllomedusa azurea PE=1 SV=2	Dermaseptin-H6 OS=Phyllomedusa azurea PE=1 SV=1
Phylloseptin-8 OS=Phyllomedusa hypochondrialis GN=psn-8 PE=1 SV=1	Dermaseptin-7 OS=Phyllomedusa hypochondrialis PE=1 SV=1
Phylloseptin-8 OS=Phyllomedusa azurea PE=1 SV=1	Dermaseptin-H5 (Fragment) OS=Phyllomedusa azurea GN=dpp-H5 PE=1 SV=1
Phylloseptin-8 OS=Phyllomedusa nordestina PE=1 SV=1	Phylloseptin-1 OS=Phyllomedusa hypochondrialis GN=psn1 PE=1 SV=1
Phylloseptin-12 OS=Phyllomedusa hypochondrialis PE=1 SV=1	Dermaseptin-H2 OS=Phyllomedusa azurea PE=1 SV=1
Phylloseptin-2 (Fragment) OS=Phyllomedusa azurea PE=1 SV=1	Dermaseptin-H3 OS=Phyllomedusa azurea GN=dpp-H3 PE=2 SV=1
Phylloseptin-2 OS=Phyllomedusa hypochondrialis GN=psn2 PE=1 SV=2	Phylloseptin-8 OS=Phyllomedusa hypochondrialis GN=psn-8 PE=1 SV=1
Dermaseptin-H2 OS=Phyllomedusa azurea PE=1 SV=1	Phylloseptin-8 OS=Phyllomedusa azurea PE=1 SV=1
Phylloseptin-J1 OS=Phasmahyla jandaia PE=1 SV=1	Proteinase inhibitor PSKP-1 OS=Phyllomedusa nordestina PE=2 SV=1
Bradykinin related peptide (Fragment) OS=Phyllomedusa nordestina PE=2 SV=1	Phylloseptin-2 (Fragment) OS=Phyllomedusa azurea PE=1 SV=1
Proteinase inhibitor PSKP-1 OS=Phyllomedusa nordestina PE=2 SV=1	Phylloseptin-3 OS=Phyllomedusa hypochondrialis GN=psn3 PE=1 SV=1
Phyllokinin-1 OS=Phyllomedusa azurea GN=pp-H1 PE=1 SV=1	Phylloseptin-s5 OS=Phyllomedusa sauvagei GN=preproPLS-S5 PE=2 SV=1
[Thr6]-bradykinyl-Val,Asp OS=Agalychnis callidryas PE=1 SV=1	Phylloseptin-10 OS=Phyllomedusa hypochondrialis GN=psn-10 PE=1 SV=1
[Thr6]-bradykinyl-Val,Asp OS=Pachymedusa dacnicolor PE=1 SV=1	Bradykinin related peptide (Fragment) OS=Phyllomedusa nordestina PE=2 SV=1
Kininogen-1 OS=Phyllomedusa sauvagei PE=1 SV=1	Probradykinin-1 OS=Phyllomedusa azurea GN=pb-H1 PE=1 SV=1
[Thr6]-bradykinin OS=Phyllomedusa hypochondrialis PE=1 SV=1	Phylloseptin-15 (Fragment) OS=Phyllomedusa azurea GN=psn15 PE=2 SV=1
[Thr6]-bradykinin OS=Phasmahyla jandaia PE=1 SV=1	Phyllokinin-1 OS=Phyllomedusa azurea GN=pp-H1 PE=1 SV=1
[Thr6]-Phyllokinin OS=Phasmahyla jandaia PE=1 SV=1	Phylloseptin-12 OS=Phyllomedusa hypochondrialis PE=1 SV=1
[Thr6]-phyllokinin OS=Phyllomedusa hypochondrialis PE=1 SV=1	Antimicrobial peptide OS=Phyllomedusa hypochondrialis OX=317381 GN=Phylloseptin-PHa PE=4 SV=1
Phylloseptin peptide OS=Phyllomedusa burmeisteri OX=39413 GN=Phylloseptin-PBu PE=3 SV=1	Phyllin-PH precusor OS=Phyllomedusa hypochondrialis GN=Phyllin-PH PE=2 SV=1
Proteinase inhibitor PSKP-2 OS=Phyllomedusa sauvagei PE=1 SV=2	Phylloseptin-11 OS=Phyllomedusa hypochondrialis GN=psn-11 PE=1 SV=1
Proteinase inhibitor (Fragment) OS=Cruziohyla calcarifer GN=CCKP-5b PE=2 SV=1	Tryptophyllin (Fragment) OS=Phyllomedusa nordestina PE=2 SV=1
Dermaseptin-1 OS=Phyllomedusa nordestina PE=1 SV=1	Phylloseptin-9 OS=Phyllomedusa hypochondrialis GN=psn-9 PE=1 SV=1
Dermaseptin-H4 OS=Phyllomedusa azurea GN=dpp-H4 PE=1 SV=1	Phylloseptin-PT OS=Phyllomedusa tarsius GN=PST-PT PE=2 SV=1
Cytochrome b (Fragment) OS=Agalychnis annae OX=75990 GN=cytb PE=3 SV=1	[Val1,Thr6]-bradykinyl-Gln,Ser OS=Phyllomedusa hypochondrialis PE=1 SV=2
Phylloseptin-14 OS=Phyllomedusa azurea GN=psn14 PE=1 SV=1	Proteinase inhibitor PSKP-1 OS=Phyllomedusa nordestina PE=2 SV=1
Proteinase inhibitor OS=Cruziohyla calcarifer GN=CCKP-7b PE=2 SV=1	Dermaseptin H1 protein OS=Phyllomedusa hypochondrialis GN=dsn-1 PE=2 SV=1
Dermaseptin-4 OS=Phyllomedusa nordestina PE=1 SV=1	Probradykinin-2 OS=Phyllomedusa azurea GN=pb-H2 PE=1 SV=1
Proteinase inhibitor PSKP-1 OS=Phyllomedusa nordestina PE=2 SV=1	Dermorphin (Fragment) OS=Phyllomedusa nordestina PE=2 SV=1
Hyposin HA-6 OS=Phyllomedusa hypochondrialis OX=317381 PE=1 SV=1	Distinctin-like peptide OS=Phyllomedusa hypochondrialis OX=317381 GN=DLP-PH PE=2 SV=1
S100 A11-like protein OS=Phyllomedusa nordestina PE=2 SV=1	[Thr6]-bradykinyl-Val,Asp OS=Pachymedusa dacnicolor PE=1 SV=1
Des-Arg9-[Thr6]-bradykinin OS=Phasmahyla jandaia OX=762504 PE=1 SV=1	Kininogen-1 OS=Phyllomedusa sauvagei PE=1 SV=1
Des-Arg9-[Thr6]-bradykinin OS=Phyllomedusa hypochondrialis OX=317381 PE=1 SV=1	Phylloseptin-J2 OS=Phasmahyla jandaia PE=1 SV=1
Proteinase inhibitor OS=Cruziohyla calcarifer GN=CCKP-7e PE=2 SV=1	Phylloseptin-J1 OS=Phasmahyla jandaia PE=1 SV=1
Dermaseptin-H3 OS=Phyllomedusa azurea GN=dpp-H3 PE=2 SV=1	Phylloseptin-J3 OS=Phasmahyla jandaia PE=1 SV=1
Proteinase inhibitor PSKP-1 OS=Phyllomedusa sauvagei PE=1 SV=1	Dermorphin-2 (Fragment) OS=Phyllomedusa sauvagei PE=1 SV=1
Proteinase inhibitor (Fragment) OS=Cruziohyla calcarifer GN=CCKP-7c PE=2 SV=1	Prepro-phenylalanine-rich peptide-1 (Fragment) OS=Phyllomedusa azurea GN=prp-1 PE=2 SV=1
Skin secreted peptide P2-1 OS=Phasmahyla jandaia PE=1 SV=1	Hyposin-HA5 OS=Phyllomedusa azurea PE=1 SV=1
Trypsin inhibitor OS=Agalychnis callidryas OX=197464 GN=ti PE=2 SV=1	Bioactive peptide 1 OS=Phyllomedusa hypochondrialis PE=1 SV=1
Hyposin-HA5 OS=Phyllomedusa azurea PE=1 SV=1	Novel peptide 2 OS=Phyllomedusa azurea PE=1 SV=2
SLIT and NTRK-like family, member 1 (Fragment) OS=Phyllomedusa tomopterna OX=248868 GN=SLITRK1 PE=4 SV=1	Dermaseptin sVI OS=Phyllomedusa sauvagei PE=2 SV=1
SLIT and NTRK-like family, member 1 (Fragment) OS=Hylomantis lemur OX=317382 GN=SLITRK1 PE=4 SV=1	[Val1,Thr6]-bradykinyl-Val,Asp OS=Phyllomedusa hypochondrialis PE=1 SV=1
SLIT and NTRK-like family, member 1 (Fragment) OS=Agalychnis callidryas OX=197464 GN=SLITRK1 PE=4 SV=1	Tryptophyllin-T1 OS=Phyllomedusa azurea GN=trp-Pha-T1 PE=1 SV=1
Exostosin-like glycosyltransferase 3 (Fragment) OS=Phyllomedusa tomopterna OX=248868 GN=EXTL3 PE=4 SV=1	Phylloseptin-12 (Fragment) OS=Phyllomedusa azurea GN=psn12 PE=1 SV=1
NADH-ubiquinone oxidoreductase chain 1 (Fragment) OS=Phyllomedusa burmeisteri OX=39413 GN=ND1 PE=3 SV=1	Adenoregulin OS=Phyllomedusa bicolor GN=ADR PE=1 SV=2
NADH-ubiquinone oxidoreductase chain 1 (Fragment) OS=Phyllomedusa tetraploidea OX=318380 GN=ND1 PE=3 SV=1	Sauvatide OS=Phyllomedusa sauvagei GN=sauvatide PE=1 SV=1
NADH-ubiquinone oxidoreductase chain 1 (Fragment) OS=Phyllomedusa distincta OX=164618 GN=ND1 PE=3 SV=1	Dermaseptin-PS1 OS=Phyllomedusa sauvagei OX=8395 GN=DMS-PS1 PE=2 SV=1
NADH-ubiquinone oxidoreductase chain 1 (Fragment) OS=Phyllomedusa distincta OX=164618 GN=ND1 PE=3 SV=1	Dermaseptin-J7 OS=Phasmahyla jandaia PE=1 SV=1
NADH-ubiquinone oxidoreductase chain 1 (Fragment) OS=Phyllomedusa sauvagei OX=8395 GN=ND1 PE=3 SV=1	Dermadistinctin-K OS=Phyllomedusa distincta PE=1 SV=1
NADH-ubiquinone oxidoreductase chain 1 (Fragment) OS=Phyllomedusa sauvagei OX=8395 GN=ND1 PE=3 SV=1	Dermaseptin sVII OS=Phyllomedusa sauvagei PE=2 SV=1
NADH-ubiquinone oxidoreductase chain 1 (Fragment) OS=Phyllomedusa iheringii OX=707142 GN=ND1 PE=3 SV=1	Proteinase inhibitor (Fragment) OS=Cruziohyla calcarifer GN=CCKP-5b PE=2 SV=1
Kelch repeat and BTB (POZ) domain containing 2 (Fragment) OS=Agalychnis callidryas OX=197464 GN=KBTBD2 PE=4 SV=1	Hyposin-HA2 OS=Phyllomedusa azurea PE=1 SV=1
Kelch repeat and BTB (POZ) domain containing 2 (Fragment) OS=Phyllomedusa tomopterna OX=248868 GN=KBTBD2 PE=4 SV=1	Skin calcitonin gene-related peptide OS=Phyllomedusa bicolor PE=1 SV=1
Kelch repeat and BTB (POZ) domain containing 2 (Fragment) OS=Hylomantis lemur OX=317382 GN=KBTBD2 PE=4 SV=1	Dermaseptin-1 OS=Phyllomedusa tarsius PE=1 SV=1
NADH-ubiquinone oxidoreductase chain 5 OS=Phyllomedusa tomopterna OX=248868 GN=ND5 PE=3 SV=1	Adenoregulin-related peptide OS=Agalychnis callidryas PE=1 SV=1
Recombination activating protein 1 (Fragment) OS=Agalychnis callidryas OX=197464 GN=RAG-1 PE=4 SV=1	Dermaseptin-PD-2 OS=Pachymedusa dacnicolor GN=PSTPD-2 PE=2 SV=1
67kD laminin receptor/ribosomal protein (Fragment) OS=Agalychnis callidryas OX=197464 PE=2 SV=1	Dermaseptin DRG1 OS=Phyllomedusa bicolor GN=DRG1 PE=2 SV=1
Receptor tyrosine kinase-like orphan receptor 2 (Fragment) OS=Agalychnis callidryas OX=197464 GN=ROR2 PE=4 SV=1	Hyposin HA-6 OS=Phyllomedusa hypochondrialis OX=317381 PE=1 SV=1
Receptor tyrosine kinase-like orphan receptor 2 (Fragment) OS=Phyllomedusa tomopterna OX=248868 GN=ROR2 PE=4 SV=1	Proteinase inhibitor OS=Cruziohyla calcarifer GN=CCKP-7d PE=2 SV=1
Receptor tyrosine kinase-like orphan receptor 2 (Fragment) OS=Hylomantis lemur OX=317382 GN=ROR2 PE=4 SV=1	Proteinase inhibitor OS=Cruziohyla calcarifer GN=CCKP-7a PE=2 SV=1
NADH-ubiquinone oxidoreductase chain 1 (Fragment) OS=Agalychnis callidryas OX=197464 GN=ND1 PE=3 SV=1	Proteinase inhibitor OS=Cruziohyla calcarifer GN=CCKP-7b PE=2 SV=1
Cullin-associated and neddylation-dissociated 1 (Fragment) OS=Hylomantis lemur OX=317382 GN=CAND1 PE=4 SV=1	Proteinase inhibitor OS=Cruziohyla calcarifer GN=CCKP-7f PE=2 SV=1
SH3-domain binding protein 4 (Fragment) OS=Hylomantis lemur OX=317382 GN=SH3BP4 PE=4 SV=1	Skin secreted peptide P2-1 OS=Phasmahyla jandaia PE=1 SV=1
SH3-domain binding protein 4 (Fragment) OS=Agalychnis callidryas OX=197464 GN=SH3BP4 PE=4 SV=1	Proteinase inhibitor OS=Cruziohyla calcarifer GN=CCKP-7e PE=2 SV=1
SH3-domain binding protein 4 (Fragment) OS=Phyllomedusa tomopterna OX=248868 GN=SH3BP4 PE=4 SV=1	Dermaseptin-5 OS=Phyllomedusa sauvagei OX=8395 PE=1 SV=1
Vacuolar protein sorting 18 homolog (Fragment) OS=Hylomantis lemur OX=317382 GN=VPS18 PE=4 SV=1	Dermaseptin-3 OS=Phyllomedusa tarsius OX=306084 PE=1 SV=1
Vacuolar protein sorting 18 homolog (Fragment) OS=Agalychnis callidryas OX=197464 GN=VPS18 PE=4 SV=1	Dermaseptin DRG2 OS=Phyllomedusa bicolor GN=DRG2 PE=2 SV=1
Recombination activating protein 1 (Fragment) OS=Phyllomedusa tomopterna OX=248868 GN=RAG1 PE=4 SV=1	Tryptophyllin-T3-2 OS=Phyllomedusa azurea OX=394475 PE=1 SV=1
Rag-1 (Fragment) OS=Agalychnis callidryas OX=197464 PE=4 SV=1	Dermaseptin-like PBN2 OS=Phyllomedusa bicolor OX=8393 PE=2 SV=1
Recombination activating protein 1 (Fragment) OS=Agalychnis callidryas OX=197464 GN=RAG1 PE=4 SV=1	Phyllokininogen-1 OS=Phyllomedusa hypochondrialis PE=1 SV=2
Recombination activating protein 1 (Fragment) OS=Hylomantis lemur OX=317382 GN=RAG1 PE=4 SV=1	Phyllokininogen-B1 OS=Phyllomedusa bicolor PE=2 SV=1
MHC class Ia alpha antigen (Fragment) OS=Agalychnis callidryas OX=197464 GN=Agca-UA PE=2 SV=1	Bradykinin OS=Phasmahyla jandaia PE=1 SV=1
MHC class Ia alpha antigen (Fragment) OS=Agalychnis callidryas OX=197464 GN=Agca-UA PE=2 SV=1	Bradykinin OS=Phyllomedusa hypochondrialis PE=1 SV=1
Protocadherin 1 (Fragment) OS=Agalychnis callidryas OX=197464 GN=PCDH1 PE=4 SV=1	[Hyp3]-bradykinin OS=Phyllomedusa azurea PE=1 SV=1
Solute carrier family 8 member 3 (Fragment) OS=Phyllomedusa hypochondrialis OX=317381 GN=SLC8A3 PE=3 SV=1	Phyllokinin OS=Phyllomedusa rohdei PE=1 SV=1
Na+/Ca2+ exchanger (Fragment) OS=Agalychnis callidryas OX=197464 GN=NCX1 PE=3 SV=1	Phyllokinin OS=Phyllomedusa sauvagei PE=1 SV=1
Sodium/calcium exchanger (Fragment) OS=Phyllomedusa hypochondrialis OX=317381 GN=NCX1 PE=3 SV=1	Phyllokinin OS=Phasmahyla jandaia PE=1 SV=1
Carnitine palmitoyltransferase 2 (Fragment) OS=Hylomantis lemur OX=317382 GN=CPT2 PE=3 SV=1	Phylloseptin-14 OS=Phyllomedusa azurea GN=psn14 PE=1 SV=1
MHC class Ia alpha antigen (Fragment) OS=Agalychnis callidryas OX=197464 GN=Agca-UA PE=2 SV=1	Phylloseptin-s2 OS=Phyllomedusa sauvagei GN=preproPLS-S2 PE=2 SV=1
Cytochrome c oxidase subunit 1 OS=Phyllomedusa tomopterna OX=248868 GN=COX1 PE=3 SV=1	Phylloseptin-1 OS=Phyllomedusa sauvagei GN=PSN-1 PE=2 SV=1
Dmx-like 1 (Fragment) OS=Agalychnis callidryas OX=197464 GN=DMXL1 PE=4 SV=1	Phylloseptin-s1 OS=Phyllomedusa sauvagei GN=preproPLS-S1 PE=2 SV=1
Dmx-like 1 (Fragment) OS=Hylomantis lemur OX=317382 GN=DMXL1 PE=4 SV=1	Phylloseptin peptide OS=Phyllomedusa burmeisteri OX=39413 GN=Phylloseptin-PBu PE=3 SV=1
Dmx-like 1 (Fragment) OS=Phyllomedusa tomopterna OX=248868 GN=DMXL1 PE=4 SV=1	Cruzioseptin-14 OS=Cruziohyla calcarifer OX=318249 PE=1 SV=1
Zinc fingers and homeoboxes 2 (Fragment) OS=Phyllomedusa tomopterna OX=248868 GN=ZHX2 PE=4 SV=1	Phylloseptin-B2 OS=Phyllomedusa bicolor PE=2 SV=1
Zinc fingers and homeoboxes 2 (Fragment) OS=Hylomantis lemur OX=317382 GN=ZHX2 PE=4 SV=1	Dermaseptin-J5 OS=Phasmahyla jandaia PE=1 SV=1
Zinc fingers and homeoboxes 2 (Fragment) OS=Agalychnis callidryas OX=197464 GN=ZHX2 PE=4 SV=1	Dermaseptin-J6 OS=Phasmahyla jandaia PE=1 SV=1
NADH-ubiquinone oxidoreductase chain 4 OS=Phyllomedusa tomopterna GN=ND4 PE=3 SV=1	Preprodermaseptin S12 (Fragment) OS=Phyllomedusa sauvagei OX=8395 GN=drsS12 PE=2 SV=1
MHC class Ia alpha antigen (Fragment) OS=Agalychnis callidryas OX=197464 GN=Agca-UA PE=2 SV=1	NADH-ubiquinone oxidoreductase chain 2 (Fragment) OS=Phyllomedusa bahiana OX=860369 GN=ND2 PE=3 SV=1
Titin (Fragment) OS=Hylomantis lemur OX=317382 GN=TTN PE=4 SV=1	NADH-ubiquinone oxidoreductase chain 2 (Fragment) OS=Phyllomedusa bahiana OX=860369 GN=ND2 PE=3 SV=1
Piccolo presynaptic cytomatrix protein (Fragment) OS=Phyllomedusa tomopterna OX=248868 GN=PCLO PE=4 SV=1	NADH-ubiquinone oxidoreductase chain 2 (Fragment) OS=Phyllomedusa bahiana OX=860369 GN=ND2 PE=3 SV=1
Potassium voltage-gated channel, subfamily F, member 1 (Fragment) OS=Hylomantis lemur OX=317382 GN=KCNF1 PE=3 SV=1	NADH-ubiquinone oxidoreductase chain 2 (Fragment) OS=Phyllomedusa bahiana OX=860369 GN=ND2 PE=3 SV=1
Potassium voltage-gated channel, subfamily F, member 1 (Fragment) OS=Phyllomedusa tomopterna OX=248868 GN=KCNF1 PE=3 SV=1	NADH-ubiquinone oxidoreductase chain 2 (Fragment) OS=Phyllomedusa bahiana OX=860369 GN=ND2 PE=3 SV=1
Potassium voltage-gated channel, subfamily F, member 1 (Fragment) OS=Agalychnis callidryas OX=197464 GN=KCNF1 PE=3 SV=1	NADH-ubiquinone oxidoreductase chain 2 (Fragment) OS=Phyllomedusa bahiana OX=860369 GN=ND2 PE=3 SV=1
Rhodopsin (Fragment) OS=Phyllomedusa rohdei OX=8394 PE=4 SV=1	NADH-ubiquinone oxidoreductase chain 2 (Fragment) OS=Phyllomedusa bahiana OX=860369 GN=ND2 PE=3 SV=1
Rhodopsin (Fragment) OS=Phyllomedusa azurea OX=394475 PE=4 SV=1	NADH-ubiquinone oxidoreductase chain 2 (Fragment) OS=Phyllomedusa bahiana OX=860369 GN=ND2 PE=3 SV=1
Rhodopsin (Fragment) OS=Phyllomedusa rohdei OX=8394 PE=4 SV=1	NADH-ubiquinone oxidoreductase chain 2 (Fragment) OS=Phyllomedusa bahiana OX=860369 GN=ND2 PE=3 SV=1
Rhodopsin (Fragment) OS=Phyllomedusa tarsius OX=306084 PE=4 SV=1	NADH-ubiquinone oxidoreductase chain 2 (Fragment) OS=Phyllomedusa bahiana OX=860369 GN=ND2 PE=3 SV=1
Rhodopsin (Fragment) OS=Phyllomedusa hypochondrialis OX=317381 PE=4 SV=1	NADH-ubiquinone oxidoreductase chain 2 (Fragment) OS=Phyllomedusa bahiana OX=860369 GN=ND2 PE=3 SV=1
Rhodopsin (Fragment) OS=Phyllomedusa azurea OX=394475 PE=4 SV=1	NADH-ubiquinone oxidoreductase chain 2 (Fragment) OS=Phyllomedusa burmeisteri OX=39413 GN=ND2 PE=3 SV=1
Rhodopsin (Fragment) OS=Phyllomedusa neildi OX=860374 PE=4 SV=1	NADH-ubiquinone oxidoreductase chain 2 (Fragment) OS=Phyllomedusa bahiana OX=860369 GN=ND2 PE=3 SV=1
Rhodopsin (Fragment) OS=Phyllomedusa nordestina OX=699254 PE=4 SV=1	Skin peptide tyrosine-tyrosine OS=Phyllomedusa bicolor PE=1 SV=1
Rhodopsin (Fragment) OS=Phyllomedusa trinitatis OX=332092 PE=4 SV=1	Dermaseptin AA-3-6 OS=Agalychnis annae OX=75990 PE=2 SV=1
Rhodopsin (Fragment) OS=Phyllomedusa bicolor OX=8393 PE=4 SV=1	Bradykinin-potentiating peptide Phypo Xa OS=Phyllomedusa hypochondrialis OX=317381 PE=1 SV=1
Rhodopsin (Fragment) OS=Phyllomedusa oreades OX=239355 PE=4 SV=1	Bradykinin-potentiating peptide Phypo Xa OS=Phasmahyla jandaia OX=762504 PE=1 SV=1
Rhodopsin (Fragment) OS=Phyllomedusa camba OX=860371 PE=4 SV=1	PBN1 OS=Phyllomedusa bicolor PE=2 SV=1
Rhodopsin (Fragment) OS=Phyllomedusa tomopterna OX=248868 PE=4 SV=1	NADH-ubiquinone oxidoreductase chain 2 (Fragment) OS=Phyllomedusa iheringii OX=707142 GN=ND2 PE=3 SV=1
Rhodopsin (Fragment) OS=Phyllomedusa vaillantii OX=279981 PE=4 SV=1	NADH-ubiquinone oxidoreductase chain 2 (Fragment) OS=Phyllomedusa iheringii OX=707142 GN=ND2 PE=3 SV=1
Rhodopsin (Fragment) OS=Phyllomedusa araguari OX=860367 PE=4 SV=1	NADH-ubiquinone oxidoreductase chain 2 (Fragment) OS=Phyllomedusa iheringii OX=707142 GN=ND2 PE=3 SV=1
Rhodopsin (Fragment) OS=Pithecopus megacephalus OX=860373 PE=4 SV=1	Proteinase inhibitor PSKP-1 OS=Phyllomedusa sauvagei PE=1 SV=1
Rhodopsin (Fragment) OS=Phyllomedusa itacolomi OX=860372 PE=4 SV=1	NADH-ubiquinone oxidoreductase chain 2 OS=Phyllomedusa tomopterna OX=248868 GN=ND2 PE=3 SV=1
Rhodopsin (Fragment) OS=Phyllomedusa ayeaye OX=860368 PE=4 SV=1	Periplakin (Fragment) OS=Agalychnis callidryas OX=197464 GN=PPL PE=4 SV=1
Rhodopsin (Fragment) OS=Pithecopus megacephalus OX=860373 PE=4 SV=1	NADH-ubiquinone oxidoreductase chain 2 (Fragment) OS=Phyllomedusa boliviana GN=ND2 PE=3 SV=1
PR domain containing 11 (Fragment) OS=Agalychnis callidryas OX=197464 GN=HYP PE=4 SV=1	Des-Arg9-bradykinin OS=Phasmahyla jandaia OX=762504 PE=1 SV=1
PR domain containing 11 (Fragment) OS=Hylomantis lemur OX=317382 GN=HYP PE=4 SV=1	Dermorphin peptides OS=Pachymedusa dacnicolor OX=75988 PE=1 SV=1
PR domain containing 11 (Fragment) OS=Phyllomedusa tomopterna OX=248868 GN=HYP PE=4 SV=1	Dermaseptin-PD-1 OS=Pachymedusa dacnicolor GN=PSTPD-1 PE=2 SV=1
DNA ligase (Fragment) OS=Hylomantis lemur OX=317382 GN=LIG4 PE=3 SV=1	Trypsin inhibitor OS=Agalychnis callidryas OX=197464 GN=ti PE=2 SV=1
DNA ligase (Fragment) OS=Agalychnis callidryas OX=197464 GN=LIG4 PE=3 SV=1	Periplakin (Fragment) OS=Hylomantis lemur OX=317382 GN=PPL PE=4 SV=1
Tryptophyllin peptide PhT-3 (Fragment) OS=Phyllomedusa hypochondrialis PE=4 SV=1	Preprodermaseptin S11 OS=Phyllomedusa sauvagei GN=drsS11 PE=2 SV=1
Tryptophyllin-T3-2 OS=Phyllomedusa azurea OX=394475 PE=1 SV=1	Dermaseptin PD-3-3 OS=Pachymedusa dacnicolor OX=75988 PE=2 SV=1
Pannexin 2 (Fragment) OS=Hylomantis lemur OX=317382 GN=PANX2 PE=3 SV=1	Novel peptide 3 OS=Phyllomedusa azurea PE=1 SV=1
Pannexin 2 (Fragment) OS=Agalychnis callidryas OX=197464 GN=PANX2 PE=3 SV=1	Protocadherin 1 (Fragment) OS=Agalychnis callidryas OX=197464 GN=PCDH1 PE=4 SV=1
Pannexin 2 (Fragment) OS=Phyllomedusa tomopterna OX=248868 GN=PANX2 PE=3 SV=1	Protocadherin 1 (Fragment) OS=Hylomantis lemur OX=317382 GN=PCDH1 PE=4 SV=1
Tyrosinase (Fragment) OS=Pithecopus megacephalus OX=860373 PE=4 SV=1	Skin secreted peptide P5-1 OS=Phasmahyla jandaia PE=1 SV=1
Tyrosinase (Fragment) OS=Phyllomedusa azurea OX=394475 PE=4 SV=1	SLIT and NTRK-like family, member 1 (Fragment) OS=Agalychnis callidryas OX=197464 GN=SLITRK1 PE=4 SV=1
Tyrosinase (Fragment) OS=Pithecopus megacephalus OX=860373 PE=4 SV=1	SLIT and NTRK-like family, member 1 (Fragment) OS=Hylomantis lemur OX=317382 GN=SLITRK1 PE=4 SV=1
Tyrosinase (Fragment) OS=Phyllomedusa ayeaye OX=860368 PE=4 SV=1	SLIT and NTRK-like family, member 1 (Fragment) OS=Phyllomedusa tomopterna OX=248868 GN=SLITRK1 PE=4 SV=1
Tyrosinase (Fragment) OS=Phyllomedusa itacolomi OX=860372 PE=4 SV=1	Periplakin (Fragment) OS=Phyllomedusa tomopterna OX=248868 GN=PPL PE=4 SV=1
Tyrosinase (Fragment) OS=Phyllomedusa rohdei OX=8394 PE=4 SV=1	Leucine rich repeat and Ig domain containing 2 (Fragment) OS=Agalychnis callidryas OX=197464 GN=LINGO2 PE=4 SV=1
Tyrosinase (Fragment) OS=Phyllomedusa rohdei OX=8394 PE=4 SV=1	Leucine rich repeat and Ig domain containing 2 (Fragment) OS=Hylomantis lemur OX=317382 GN=LINGO2 PE=4 SV=1
Tyrosinase (Fragment) OS=Phyllomedusa ayeaye OX=860368 PE=4 SV=1	Cartilage intermediate layer protein, nucleotide pyrophosphohydrolase (Fragment) OS=Hylomantis lemur OX=317382 GN=CILP PE=4 SV=1
Tyrosinase (Fragment) OS=Phyllomedusa hypochondrialis OX=317381 PE=4 SV=1	Cartilage intermediate layer protein, nucleotide pyrophosphohydrolase (Fragment) OS=Agalychnis callidryas OX=197464 GN=CILP PE=4 SV=1
Tyrosinase (Fragment) OS=Phyllomedusa rohdei OX=8394 PE=4 SV=1	Kelch repeat and BTB (POZ) domain containing 2 (Fragment) OS=Hylomantis lemur OX=317382 GN=KBTBD2 PE=4 SV=1
Tyrosinase (Fragment) OS=Phyllomedusa nordestina OX=699254 PE=4 SV=1	Kelch repeat and BTB (POZ) domain containing 2 (Fragment) OS=Phyllomedusa tomopterna OX=248868 GN=KBTBD2 PE=4 SV=1
Tyrosinase (Fragment) OS=Phyllomedusa nordestina OX=699254 PE=4 SV=1	Kelch repeat and BTB (POZ) domain containing 2 (Fragment) OS=Agalychnis callidryas OX=197464 GN=KBTBD2 PE=4 SV=1
Tyrosinase (Fragment) OS=Phyllomedusa rohdei OX=8394 PE=4 SV=1	Sal-like 1 (Fragment) OS=Phyllomedusa tomopterna OX=248868 GN=SALL1 PE=4 SV=1
Tyrosinase (Fragment) OS=Phyllomedusa nordestina OX=699254 PE=4 SV=1	Sal-like 1 (Fragment) OS=Agalychnis callidryas OX=197464 GN=SALL1 PE=4 SV=1
Tyrosinase (Fragment) OS=Phyllomedusa azurea OX=394475 PE=4 SV=1	Sal-like 1 (Fragment) OS=Hylomantis lemur OX=317382 GN=SALL1 PE=4 SV=1
Tyr (Fragment) OS=Phyllomedusa hypochondrialis OX=317381 PE=4 SV=1	Cytochrome b (Fragment) OS=Agalychnis moreletii GN=cytb PE=3 SV=1
Insulin receptor substrate 1 (Fragment) OS=Agalychnis callidryas OX=197464 GN=IRS1 PE=4 SV=1	Dermaseptin sI OS=Phyllomedusa sauvagei PE=2 SV=1
NADH-ubiquinone oxidoreductase chain 2 (Fragment) OS=Phyllomedusa burmeisteri OX=39413 GN=ND2 PE=3 SV=1	Dermaseptin sVIII OS=Phyllomedusa sauvagei PE=2 SV=1
Metalloendopeptidase (Fragment) OS=Agalychnis callidryas OX=197464 PE=2 SV=1	Cytochrome c oxidase subunit 1 OS=Phyllomedusa tomopterna OX=248868 GN=COX1 PE=3 SV=1
Sulfotransferase (Fragment) OS=Hylomantis lemur OX=317382 GN=CHST1 PE=3 SV=1	T-2 precusor OS=Agalychnis callidryas OX=197464 GN=t-2 PE=2 SV=1
Tryptophyllin-T2-3 OS=Phyllomedusa azurea OX=394475 PE=1 SV=1	Valosin containing protein (p97)/p47 complex interacting protein 1 (Fragment) OS=Agalychnis callidryas OX=197464 GN=VCPIP1 PE=4 SV=1
Tryptophyllin-5.1 OS=Phyllomedusa hypochondrialis OX=317381 PE=1 SV=1	Sushi, von Willebrand factor type A, EGF and pentraxin domain containing 1 (Fragment) OS=Agalychnis callidryas OX=197464 GN=SVEP1 PE=4 SV=1
Mediator complex subunit 1 (Fragment) OS=Hylomantis lemur OX=317382 GN=MED1 PE=4 SV=1	NADH-ubiquinone oxidoreductase chain 5 OS=Phyllomedusa tomopterna OX=248868 GN=ND5 PE=3 SV=1
Corticotropin-releasing factor OS=Phyllomedusa sauvagei OX=8395 GN=CRF PE=2 SV=1	Zinc fingers and homeoboxes 2 (Fragment) OS=Agalychnis callidryas OX=197464 GN=ZHX2 PE=4 SV=1
Cruzioseptin-6 OS=Cruziohyla calcarifer OX=318249 PE=1 SV=1	Dermaseptin-B4 OS=Phyllomedusa bicolor PE=1 SV=1
FAT atypical cadherin 4 (Fragment) OS=Hylomantis lemur OX=317382 GN=FAT4 PE=4 SV=1	Cytochrome c oxidase subunit 1 (Fragment) OS=Hylomantis granulosa OX=318363 GN=COI PE=3 SV=1
FAT atypical cadherin 4 (Fragment) OS=Phyllomedusa tomopterna OX=248868 GN=FAT4 PE=4 SV=1	Cytochrome c oxidase subunit 1 (Fragment) OS=Hylomantis aspera OX=860362 GN=COI PE=3 SV=1
FAT atypical cadherin 4 (Fragment) OS=Agalychnis callidryas OX=197464 GN=FAT4 PE=4 SV=1	Cytochrome c oxidase subunit 1 (Fragment) OS=Phasmahyla cochranae OX=318406 GN=COI PE=3 SV=1
Bone morphogenetic protein/retinoic acid inducible neural-specific 1 (Fragment) OS=Phyllomedusa tomopterna OX=248868 GN=DBC1 PE=4 SV=1	Cytochrome c oxidase subunit 1 (Fragment) OS=Phasmahyla cochranae OX=318406 GN=COI PE=3 SV=1
Periplakin (Fragment) OS=Agalychnis callidryas OX=197464 GN=PPL PE=4 SV=1	Sauvagine OS=Phyllomedusa sauvagei OX=8395 PE=2 SV=1
Sal-like 1 (Fragment) OS=Agalychnis callidryas OX=197464 GN=SALL1 PE=4 SV=1	Exocyst complex component 8 (Fragment) OS=Phyllomedusa tomopterna OX=248868 GN=EXOC8 PE=4 SV=1
Dolichol kinase (Fragment) OS=Hylomantis lemur OX=317382 GN=DOLK PE=4 SV=1	Pannexin 2 (Fragment) OS=Hylomantis lemur OX=317382 GN=PANX2 PE=3 SV=1
Dolichol kinase (Fragment) OS=Agalychnis callidryas OX=197464 GN=DOLK PE=4 SV=1	Pannexin 2 (Fragment) OS=Phyllomedusa tomopterna OX=248868 GN=PANX2 PE=3 SV=1
Fem-1 homolog b (Fragment) OS=Phyllomedusa tomopterna OX=248868 GN=FEM1B PE=4 SV=1	Pannexin 2 (Fragment) OS=Agalychnis callidryas OX=197464 GN=PANX2 PE=3 SV=1
Fem-1 homolog b (Fragment) OS=Hylomantis lemur OX=317382 GN=FEM1B PE=4 SV=1	Cruzioseptin-12 OS=Cruziohyla calcarifer OX=318249 PE=1 SV=1
Fem-1 homolog b (Fragment) OS=Agalychnis callidryas OX=197464 GN=FEM1B PE=4 SV=1	Baltikinin OS=Phyllomedusa baltea OX=860370 GN=BT-kinin PE=2 SV=1
Phylloseptin-s5 OS=Phyllomedusa sauvagei GN=preproPLS-S5 PE=2 SV=1	Zinc fingers and homeoboxes 2 (Fragment) OS=Hylomantis lemur OX=317382 GN=ZHX2 PE=4 SV=1
Phyllin-AC precusor OS=Agalychnis callidryas GN=Phyllin-AC PE=2 SV=1	Dermaseptin AA-3-1 OS=Agalychnis annae PE=2 SV=1
Phyllin-PH precusor OS=Phyllomedusa hypochondrialis GN=Phyllin-PH PE=2 SV=1	Carnitine palmitoyltransferase 2 (Fragment) OS=Hylomantis lemur OX=317382 GN=CPT2 PE=3 SV=1
Medusin-PT OS=Phyllomedusa tarsius GN=Medusin PE=2 SV=1	Cytochrome b (Fragment) OS=Phasmahyla guttata OX=318407 GN=cytb PE=3 SV=1
Dermaseptin PD-3-3 OS=Pachymedusa dacnicolor OX=75988 PE=2 SV=1	Spastic ataxia of Charlevoix-Saguenay (Sacsin) (Fragment) OS=Phyllomedusa tomopterna OX=248868 GN=SACS PE=4 SV=1
Chemokine receptor 4 (Fragment) OS=Phyllomedusa burmeisteri OX=39413 GN=CXCR4 PE=3 SV=1	Cytochrome b (Fragment) OS=Phyllomedusa ayeaye OX=860368 GN=cytb PE=3 SV=1
Proopiomelanocortin A (Fragment) OS=Hylomantis granulosa OX=318363 GN=POMC PE=4 SV=1	Dermaseptin-related peptide OS=Agalychnis callidryas OX=197464 PE=1 SV=1
Spen homolog, transcriptional regulator (Fragment) OS=Hylomantis lemur OX=317382 GN=SPEN PE=4 SV=1	Dermaseptin-2 OS=Phyllomedusa sauvagei PE=1 SV=1
Spen homolog, transcriptional regulator (Fragment) OS=Agalychnis callidryas OX=197464 GN=SPEN PE=4 SV=1	NADH-ubiquinone oxidoreductase chain 1 (Fragment) OS=Phyllomedusa iheringii OX=707142 GN=ND1 PE=3 SV=1
Glutamate receptor, ionotropic, N-methyl-D-aspartate 3A (Fragment) OS=Agalychnis callidryas OX=197464 GN=GRIN3A PE=3 SV=1	FAT atypical cadherin 1 (Fragment) OS=Agalychnis callidryas OX=197464 GN=FAT1 PE=4 SV=1
Glutamate receptor, ionotropic, N-methyl-D-aspartate 3A (Fragment) OS=Phyllomedusa tomopterna OX=248868 GN=GRIN3A PE=3 SV=1	67kD laminin receptor/ribosomal protein (Fragment) OS=Agalychnis callidryas OX=197464 PE=2 SV=1
Glutamate receptor, ionotropic, N-methyl-D-aspartate 3A (Fragment) OS=Hylomantis lemur OX=317382 GN=GRIN3A PE=3 SV=1	PR domain containing 11 (Fragment) OS=Agalychnis callidryas OX=197464 GN=HYP PE=4 SV=1
NADH-ubiquinone oxidoreductase chain 2 OS=Phyllomedusa tomopterna OX=248868 GN=ND2 PE=3 SV=1	PR domain containing 11 (Fragment) OS=Hylomantis lemur OX=317382 GN=HYP PE=4 SV=1
Dopey family member 1 (Fragment) OS=Agalychnis callidryas OX=197464 GN=DOPEY1 PE=4 SV=1	PR domain containing 11 (Fragment) OS=Phyllomedusa tomopterna OX=248868 GN=HYP PE=4 SV=1
Dopey family member 1 (Fragment) OS=Phyllomedusa tomopterna OX=248868 GN=DOPEY1 PE=4 SV=1	Rag-1 (Fragment) OS=Agalychnis callidryas OX=197464 PE=4 SV=1
Dopey family member 1 (Fragment) OS=Hylomantis lemur OX=317382 GN=DOPEY1 PE=4 SV=1	Dermaseptin-4 OS=Phyllomedusa sauvagei OX=8395 PE=1 SV=1
Phosphatidylinositol-4,5-bisphosphate 3-kinase, catalytic subunit gamma (Fragment) OS=Agalychnis callidryas OX=197464 GN=PIK3CG PE=3 SV=1	MutS homolog 6 (Fragment) OS=Hylomantis lemur OX=317382 GN=MSH6 PE=4 SV=1
Preprodermaseptin S10 OS=Phyllomedusa sauvagei GN=drsS10 PE=2 SV=1	MutS homolog 6 (Fragment) OS=Agalychnis callidryas OX=197464 GN=MSH6 PE=4 SV=1
Geranylgeranyl diphosphate synthase 1 (Fragment) OS=Phyllomedusa tomopterna OX=248868 GN=GGPS1 PE=4 SV=1	Cytochrome b (Fragment) OS=Phyllomedusa ayeaye OX=860368 GN=cytb PE=3 SV=1
	Cytochrome b (Fragment) OS=Phyllomedusa centralis OX=536631 GN=cytb PE=3 SV=1
	Cytochrome b (Fragment) OS=Phyllomedusa centralis OX=536631 GN=cytb PE=3 SV=1
	Cytochrome b (Fragment) OS=Phyllomedusa ayeaye OX=860368 GN=cytb PE=3 SV=1
	Cytochrome b (Fragment) OS=Phyllomedusa ayeaye GN=cytb PE=3 SV=1
	Cytochrome b (Fragment) OS=Phyllomedusa azurea OX=394475 GN=cytb PE=3 SV=1
	Cytochrome b (Fragment) OS=Phyllomedusa oreades GN=cytb PE=3 SV=1
	Cytochrome b (Fragment) OS=Phyllomedusa oreades OX=239355 GN=cytb PE=3 SV=1
	Cytochrome b (Fragment) OS=Phyllomedusa oreades OX=239355 GN=cytb PE=3 SV=1
	Cytochrome b (Fragment) OS=Phyllomedusa araguari OX=860367 GN=cytb PE=3 SV=1
	Cytochrome b (Fragment) OS=Phyllomedusa tomopterna OX=248868 GN=CYTB PE=3 SV=1
	Dermaseptin-PS2 OS=Phyllomedusa sauvagei OX=8395 GN=DMS-PS2 PE=2 SV=1
	Dispatched homolog 2 (Fragment) OS=Agalychnis callidryas OX=197464 GN=DISP2 PE=4 SV=1
	Cullin-associated and neddylation-dissociated 1 (Fragment) OS=Hylomantis lemur OX=317382 GN=CAND1 PE=4 SV=1
	Cullin-associated and neddylation-dissociated 1 (Fragment) OS=Agalychnis callidryas OX=197464 GN=CAND1 PE=4 SV=1
	Cullin-associated and neddylation-dissociated 1 (Fragment) OS=Phyllomedusa tomopterna OX=248868 GN=CAND1 PE=4 SV=1
	Missing oocyte, meiosis regulator, homolog (Fragment) OS=Hylomantis lemur OX=317382 GN=MIOS PE=4 SV=1
	Missing oocyte, meiosis regulator, homolog (Fragment) OS=Agalychnis callidryas OX=197464 GN=MIOS PE=4 SV=1
	Missing oocyte, meiosis regulator, homolog (Fragment) OS=Phyllomedusa tomopterna OX=248868 GN=MIOS PE=4 SV=1
	Frizzled family receptor 4 (Fragment) OS=Phyllomedusa tomopterna OX=248868 GN=FZD4 PE=3 SV=1
	Frizzled family receptor 4 (Fragment) OS=Hylomantis lemur OX=317382 GN=FZD4 PE=3 SV=1
	Filamin A interacting protein 1 (Fragment) OS=Agalychnis callidryas OX=197464 GN=FILIP1 PE=4 SV=1
	Filamin A interacting protein 1 (Fragment) OS=Hylomantis lemur OX=317382 GN=FILIP1 PE=4 SV=1
	Filamin A interacting protein 1 (Fragment) OS=Phyllomedusa tomopterna OX=248868 GN=FILIP1 PE=4 SV=1
	Zinc finger E-box binding homeobox 1 (Fragment) OS=Hylomantis lemur OX=317382 GN=ZEB1 PE=4 SV=1
	Zinc finger E-box binding homeobox 1 (Fragment) OS=Agalychnis callidryas OX=197464 GN=ZEB1 PE=4 SV=1
	Zinc finger E-box binding homeobox 1 (Fragment) OS=Phyllomedusa tomopterna OX=248868 GN=ZEB1 PE=4 SV=1
	Exostosin-like glycosyltransferase 3 (Fragment) OS=Agalychnis callidryas OX=197464 GN=EXTL3 PE=4 SV=1
	Titin (Fragment) OS=Agalychnis callidryas OX=197464 GN=TTN PE=4 SV=1
	Titin (Fragment) OS=Hylomantis lemur OX=317382 GN=TTN PE=4 SV=1
	Titin (Fragment) OS=Phyllomedusa tomopterna OX=248868 GN=TTN PE=4 SV=1
	KIAA2013 (Fragment) OS=Hylomantis lemur OX=317382 GN=KIAA2013 PE=4 SV=1
	KIAA2013 (Fragment) OS=Agalychnis callidryas OX=197464 GN=KIAA2013 PE=4 SV=1
	NADH-ubiquinone oxidoreductase chain 1 (Fragment) OS=Agalychnis callidryas OX=197464 GN=ND1 PE=3 SV=1
	Dynein, axonemal, heavy chain 3 (Fragment) OS=Phyllomedusa tomopterna OX=248868 GN=DNAH3 PE=4 SV=1
	Cruzioseptin-11 OS=Cruziohyla calcarifer OX=318249 PE=1 SV=1
	Cruzioseptin-6 OS=Cruziohyla calcarifer OX=318249 PE=1 SV=1
	Cruzioseptin-7 OS=Cruziohyla calcarifer OX=318249 PE=1 SV=1
	Sushi, von Willebrand factor type A, EGF and pentraxin domain containing 1 (Fragment) OS=Phyllomedusa tomopterna OX=248868 GN=SVEP1 PE=4 SV=1
	Na+/Ca2+ exchanger (Fragment) OS=Agalychnis callidryas OX=197464 GN=NCX1 PE=3 SV=1
	Phylloseptin-PBa OS=Phyllomedusa baltea GN=pst PE=4 SV=1
	Phylloseptin-PDu OS=Phyllomedusa duellmani GN=PST-PDu PE=2 SV=1
	Dermatan sulfate epimerase-like protein (Fragment) OS=Hylomantis lemur OX=317382 GN=DSEL PE=4 SV=1
	MYC binding protein 2, E3 ubiquitin protein ligase (Fragment) OS=Agalychnis callidryas OX=197464 GN=MYCBP2 PE=4 SV=1
	Recombination activating protein 1 (Fragment) OS=Phyllomedusa tomopterna OX=248868 GN=RAG-1 PE=4 SV=1
	Proteinase inhibitor PSKP-1 OS=Phyllomedusa nordestina OX=699254 PE=2 SV=1
	Envoplakin (Fragment) OS=Hylomantis lemur OX=317382 GN=EVPL PE=4 SV=1
	Envoplakin (Fragment) OS=Agalychnis callidryas OX=197464 GN=EVPL PE=4 SV=1
	Zinc finger protein, FOG family member 2 (Fragment) OS=Hylomantis lemur OX=317382 GN=ZFPM2 PE=3 SV=1
	NADH-ubiquinone oxidoreductase chain 1 (Fragment) OS=Phyllomedusa ecuatoriana OX=1452446 GN=ND1) PE=3 SV=1
	SET binding protein 1 (Fragment) OS=Hylomantis lemur OX=317382 GN=SETBP1 PE=4 SV=1
	SET binding protein 1 (Fragment) OS=Phyllomedusa tomopterna OX=248868 GN=SETBP1 PE=4 SV=1
	SET binding protein 1 (Fragment) OS=Agalychnis callidryas OX=197464 GN=SETBP1 PE=4 SV=1
	Preprodermaseptin S10 OS=Phyllomedusa sauvagei GN=drsS10 PE=2 SV=1
	Protocadherin 10 (Fragment) OS=Phyllomedusa tomopterna OX=248868 GN=PCDH10 PE=4 SV=1
	Dermatoxin OS=Phyllomedusa bicolor GN=DRT PE=1 SV=1
	Proteinase inhibitor OS=Cruziohyla calcarifer OX=318249 GN=CCKP-4c PE=2 SV=1
	Proteinase inhibitor OS=Cruziohyla calcarifer OX=318249 GN=CCKP-4a PE=2 SV=1
	Proteinase inhibitor OS=Cruziohyla calcarifer OX=318249 GN=CCKP-4b PE=2 SV=1
	S100 A11-like protein OS=Phyllomedusa nordestina OX=699254 PE=2 SV=1
	Bone morphogenetic protein/retinoic acid inducible neural-specific 1 (Fragment) OS=Phyllomedusa tomopterna OX=248868 GN=DBC1 PE=4 SV=1
	Bone morphogenetic protein/retinoic acid inducible neural-specific 1 (Fragment) OS=Hylomantis lemur OX=317382 GN=DBC1 PE=4 SV=1
	Bone morphogenetic protein/retinoic acid inducible neural-specific 1 (Fragment) OS=Agalychnis callidryas OX=197464 GN=DBC1 PE=4 SV=1
	Dispatched homolog 2 (Fragment) OS=Phyllomedusa tomopterna OX=248868 GN=DISP2 PE=4 SV=1
	NADH-ubiquinone oxidoreductase chain 1 (Fragment) OS=Phyllomedusa rohdei OX=8394 GN=ND1 PE=3 SV=1
	Antimicrobial peptide 1 OS=Phyllomedusa hypochondrialis PE=1 SV=1
	Hyposin-HA3 OS=Phyllomedusa azurea OX=394475 PE=1 SV=1
	SH3-domain binding protein 4 (Fragment) OS=Phyllomedusa tomopterna OX=248868 GN=SH3BP4 PE=4 SV=1
	Cadherin, EGF LAG seven-pass G-type receptor 3 (Fragment) OS=Agalychnis callidryas OX=197464 GN=CELSR3 PE=4 SV=1
	Cadherin, EGF LAG seven-pass G-type receptor 3 (Fragment) OS=Hylomantis lemur OX=317382 GN=CELSR3 PE=4 SV=1
	Piccolo presynaptic cytomatrix protein (Fragment) OS=Agalychnis callidryas OX=197464 GN=PCLO PE=4 SV=1
	AT rich interactive domain 2 (ARID, RFX-like) (Fragment) OS=Phyllomedusa tomopterna OX=248868 GN=ARID2 PE=4 SV=1
	Dermaseptin-B6 OS=Phyllomedusa bicolor PE=2 SV=1
	Receptor tyrosine kinase-like orphan receptor 2 (Fragment) OS=Agalychnis callidryas OX=197464 GN=ROR2 PE=4 SV=1
	Receptor tyrosine kinase-like orphan receptor 2 (Fragment) OS=Hylomantis lemur OX=317382 GN=ROR2 PE=4 SV=1
	Receptor tyrosine kinase-like orphan receptor 2 (Fragment) OS=Phyllomedusa tomopterna OX=248868 GN=ROR2 PE=4 SV=1
	Dermaseptin-like DRP-AC-3 OS=Agalychnis callidryas OX=197464 PE=2 SV=1
	Fibronectin leucine rich transmembrane protein 3 (Fragment) OS=Agalychnis callidryas OX=197464 GN=FLRT3 PE=4 SV=1
	Tensin 3 (Fragment) OS=Hylomantis lemur OX=317382 GN=TNS3 PE=4 SV=1
	Tensin 3 (Fragment) OS=Pachymedusa dacnicolor OX=75988 GN=TNS3 PE=4 SV=1
	Lactase (Fragment) OS=Agalychnis callidryas OX=197464 GN=LCT PE=3 SV=1
	Lactase (Fragment) OS=Hylomantis lemur OX=317382 GN=LCT PE=3 SV=1
	C-myc (Fragment) OS=Pachymedusa dacnicolor OX=75988 PE=4 SV=1
	C-myc (Fragment) OS=Agalychnis spurrelli OX=317303 PE=4 SV=1
	Dmx-like 1 (Fragment) OS=Agalychnis callidryas OX=197464 GN=DMXL1 PE=4 SV=1
	Suppressor of cytokine signaling 5 (Fragment) OS=Hylomantis lemur OX=317382 GN=SOCS5 PE=4 SV=1
	Suppressor of cytokine signaling 5 (Fragment) OS=Agalychnis callidryas OX=197464 GN=SOCS5 PE=4 SV=1
	Suppressor of cytokine signaling 5 (Fragment) OS=Phyllomedusa tomopterna OX=248868 GN=SOCS5 PE=4 SV=1
	Cytochrome c oxidase subunit 3 OS=Phyllomedusa tomopterna OX=248868 GN=COX3 PE=3 SV=1
	SH3-domain binding protein 4 (Fragment) OS=Hylomantis lemur OX=317382 GN=SH3BP4 PE=4 SV=1
	Ribosomal protein S16 (Fragment) OS=Pachymedusa dacnicolor OX=75988 GN=rps16 PE=2 SV=1
	Leucine rich repeat containing 8 family, member D (Fragment) OS=Agalychnis callidryas OX=197464 GN=LRRC8D PE=4 SV=1
	Leucine rich repeat containing 8 family, member D (Fragment) OS=Hylomantis lemur OX=317382 GN=LRRC8D PE=4 SV=1
	Leucine rich repeat containing 8 family, member D (Fragment) OS=Phyllomedusa tomopterna OX=248868 GN=LRRC8D PE=4 SV=1
	Leucine rich repeat and Ig domain containing 1 (Fragment) OS=Phyllomedusa tomopterna OX=248868 GN=LINGO1 PE=4 SV=1
	Leucine rich repeat and Ig domain containing 1 (Fragment) OS=Agalychnis callidryas OX=197464 GN=LINGO1 PE=4 SV=1
	Leucine rich repeat and Ig domain containing 1 (Fragment) OS=Hylomantis lemur OX=317382 GN=LINGO1 PE=4 SV=1
	FIC domain containing (Fragment) OS=Agalychnis callidryas OX=197464 GN=FICD PE=4 SV=1
	Dermaseptin-J1 OS=Phasmahyla jandaia PE=1 SV=1
	Dermatan sulfate epimerase-like protein (Fragment) OS=Agalychnis callidryas OX=197464 GN=DSEL PE=4 SV=1
	Solute carrier family 8 member 3 (Fragment) OS=Phyllomedusa hypochondrialis OX=317381 GN=SLC8A3 PE=3 SV=1
	Ectodermal-neural cortex 1 (With BTB domain) (Fragment) OS=Agalychnis callidryas OX=197464 GN=ENC1 PE=4 SV=1
	Ectodermal-neural cortex 1 (With BTB domain) (Fragment) OS=Hylomantis lemur OX=317382 GN=ENC1 PE=4 SV=1
	Ectodermal-neural cortex 1 (With BTB domain) (Fragment) OS=Phyllomedusa tomopterna OX=248868 GN=ENC1 PE=4 SV=1
	FIC domain containing (Fragment) OS=Phyllomedusa tomopterna OX=248868 GN=FICD PE=4 SV=1
	Fucosyltransferase 9 (Alpha (1,3) fucosyltransferase) (Fragment) OS=Agalychnis callidryas OX=197464 GN=FUT9 PE=3 SV=1
	C-myc (Fragment) OS=Agalychnis spurrelli OX=317303 PE=4 SV=1
	C-myc (Fragment) OS=Phyllomedusa tomopterna OX=248868 PE=4 SV=1
	C-myc (Fragment) OS=Agalychnis spurrelli OX=317303 PE=4 SV=1
	C-myc (Fragment) OS=Agalychnis callidryas OX=197464 PE=4 SV=1
	C-myc (Fragment) OS=Agalychnis annae OX=75990 PE=4 SV=1
	C-myc (Fragment) OS=Agalychnis moreletii OX=431669 PE=4 SV=1
	C-myc (Fragment) OS=Pachymedusa dacnicolor OX=75988 PE=4 SV=1
	C-myc (Fragment) OS=Cruziohyla calcarifer OX=318249 PE=4 SV=1
	C-myc (Fragment) OS=Hylomantis lemur OX=317382 PE=4 SV=1
	Carnitine palmitoyltransferase 2 (Fragment) OS=Agalychnis callidryas OX=197464 GN=CPT2 PE=3 SV=1
	Mab-21 domain containing 2 (Fragment) OS=Phyllomedusa tomopterna OX=248868 GN=MB21D2 PE=4 SV=1
	Mab-21 domain containing 2 (Fragment) OS=Agalychnis callidryas OX=197464 GN=MB21D2 PE=4 SV=1
	Mab-21 domain containing 2 (Fragment) OS=Hylomantis lemur OX=317382 GN=MB21D2 PE=4 SV=1
	Putative mannosyl (Alpha-1,3-)-glycoprotein beta-1,4-N-acetylglucosaminyltransferase, isozyme C (Putative) (Fragment) OS=Phyllomedusa tomopterna OX=248868 GN=MGAT4C PE=4 SV=1
	Putative mannosyl (Alpha-1,3-)-glycoprotein beta-1,4-N-acetylglucosaminyltransferase, isozyme C (Putative) (Fragment) OS=Hylomantis lemur OX=317382 GN=MGAT4C PE=4 SV=1
	Putative mannosyl (Alpha-1,3-)-glycoprotein beta-1,4-N-acetylglucosaminyltransferase, isozyme C (Putative) (Fragment) OS=Agalychnis callidryas OX=197464 GN=MGAT4C PE=4 SV=1
	Dermaseptin-B5 OS=Phyllomedusa bicolor OX=8393 PE=1 SV=1
	REV3-like, polymerase (DNA directed), zeta, catalytic subunit (Fragment) OS=Hylomantis lemur OX=317382 GN=REV3L PE=4 SV=1
	Zinc finger, BED-type containing 4 (Fragment) OS=Hylomantis lemur OX=317382 GN=ZBED4 PE=4 SV=1
	Potassium voltage-gated channel, subfamily F, member 1 (Fragment) OS=Agalychnis callidryas OX=197464 GN=KCNF1 PE=3 SV=1
	Geranylgeranyl diphosphate synthase 1 (Fragment) OS=Phyllomedusa tomopterna OX=248868 GN=GGPS1 PE=4 SV=1
	Geranylgeranyl diphosphate synthase 1 (Fragment) OS=Agalychnis callidryas OX=197464 GN=GGPS1 PE=4 SV=1
	Geranylgeranyl diphosphate synthase 1 (Fragment) OS=Hylomantis lemur OX=317382 GN=GGPS1 PE=4 SV=1
	FAT atypical cadherin 4 (Fragment) OS=Agalychnis callidryas OX=197464 GN=FAT4 PE=4 SV=1
	FAT atypical cadherin 4 (Fragment) OS=Phyllomedusa tomopterna OX=248868 GN=FAT4 PE=4 SV=1
	FAT atypical cadherin 4 (Fragment) OS=Hylomantis lemur OX=317382 GN=FAT4 PE=4 SV=1
	NADH-ubiquinone oxidoreductase chain 3 OS=Phyllomedusa tomopterna OX=248868 GN=ND3 PE=3 SV=1
	DNA ligase (Fragment) OS=Phyllomedusa tomopterna OX=248868 GN=LIG4 PE=3 SV=1
	Dopey family member 1 (Fragment) OS=Phyllomedusa tomopterna OX=248868 GN=DOPEY1 PE=4 SV=1
	Netrin 1 (Fragment) OS=Hylomantis lemur OX=317382 GN=NTN1 PE=4 SV=1
	Netrin 1 (Fragment) OS=Phyllomedusa tomopterna OX=248868 GN=NTN1 PE=4 SV=1
	Netrin 1 (Fragment) OS=Agalychnis callidryas OX=197464 GN=NTN1 PE=4 SV=1
	Pyruvate dehyrogenase phosphatase catalytic subunit 1 (Fragment) OS=Agalychnis callidryas OX=197464 GN=PDP1 PE=3 SV=1
	Mediator complex subunit 1 (Fragment) OS=Hylomantis lemur OX=317382 GN=MED1 PE=4 SV=1
	Brain-derived neurotrophic factor (Fragment) OS=Agalychnis callidryas OX=197464 PE=3 SV=1
	MHC class Ia alpha antigen (Fragment) OS=Agalychnis callidryas OX=197464 GN=Agca-UA PE=2 SV=1
	Spen homolog, transcriptional regulator (Fragment) OS=Agalychnis callidryas OX=197464 GN=SPEN PE=4 SV=1
	Mediator complex subunit 13 (Fragment) OS=Hylomantis lemur OX=317382 GN=MED13 PE=4 SV=1
	Mediator complex subunit 13 (Fragment) OS=Agalychnis callidryas OX=197464 GN=MED13 PE=4 SV=1
	Mediator complex subunit 13 (Fragment) OS=Phyllomedusa tomopterna OX=248868 GN=MED13 PE=4 SV=1
	Calcium-sensing receptor (Fragment) OS=Agalychnis callidryas OX=197464 GN=CASR PE=4 SV=1
	Calcium-sensing receptor (Fragment) OS=Hylomantis lemur OX=317382 GN=CASR PE=4 SV=1
	Calcium-sensing receptor (Fragment) OS=Phyllomedusa tomopterna OX=248868 GN=CASR PE=4 SV=1
	Leucine rich repeat transmembrane neuronal 4 (Fragment) OS=Phyllomedusa tomopterna OX=248868 GN=LRRTM4 PE=4 SV=1
	Leucine rich repeat transmembrane neuronal 4 (Fragment) OS=Hylomantis lemur OX=317382 GN=LRRTM4 PE=4 SV=1
	Leucine rich repeat transmembrane neuronal 4 (Fragment) OS=Agalychnis callidryas OX=197464 GN=LRRTM4 PE=4 SV=1
	ATP synthase subunit a OS=Phyllomedusa tomopterna OX=248868 GN=ATP6 PE=4 SV=1
	NADH-ubiquinone oxidoreductase chain 6 OS=Phyllomedusa tomopterna OX=248868 GN=ND6 PE=3 SV=1
	Proopiomelanocortin A (Fragment) OS=Phyllomedusa ayeaye OX=860368 GN=POMC PE=4 SV=1
	Proopiomelanocortin A (Fragment) OS=Phyllomedusa nordestina OX=699254 GN=POMC PE=4 SV=1
	Proopiomelanocortin (Fragment) OS=Phyllomedusa ayeaye OX=860368 GN=POMC PE=4 SV=1
	Proopiomelanocortin (Fragment) OS=Phyllomedusa ayeaye OX=860368 GN=POMC PE=4 SV=1
	Proopiomelanocortin (Fragment) OS=Phyllomedusa ayeaye OX=860368 GN=POMC PE=4 SV=1
	Proopiomelanocortin A (Fragment) OS=Phyllomedusa oreades OX=239355 GN=POMC PE=4 SV=1
	Proopiomelanocortin A (Fragment) OS=Hylomantis hulli OX=860364 GN=POMC PE=4 SV=1
	Proopiomelanocortin A (Fragment) OS=Cruziohyla calcarifer OX=318249 GN=POMC PE=4 SV=1
	Proopiomelanocortin A (Fragment) OS=Pithecopus megacephalus OX=860373 GN=POMC PE=4 SV=1
	Proopiomelanocortin A (Fragment) OS=Hylomantis granulosa OX=318363 GN=POMC PE=4 SV=1
	Proopiomelanocortin A (Fragment) OS=Phyllomedusa rohdei OX=8394 GN=POMC PE=4 SV=1
	Proopiomelanocortin A (Fragment) OS=Phyllomedusa tomopterna OX=248868 GN=POMC PE=4 SV=1
	Proopiomelanocortin A (Fragment) OS=Phyllomedusa araguari OX=860367 GN=POMC PE=4 SV=1
	Proopiomelanocortin A (Fragment) OS=Phyllomedusa oreades OX=239355 GN=POMC PE=4 SV=1
	Proopiomelanocortin A (Fragment) OS=Phyllomedusa oreades OX=239355 GN=POMC PE=4 SV=1
	Proopiomelanocortin A (Fragment) OS=Phyllomedusa sauvagei OX=8395 GN=POMC PE=4 SV=1
	Proopiomelanocortin A (Fragment) OS=Phyllomedusa tetraploidea OX=318380 GN=POMC PE=4 SV=1
	Proopiomelanocortin A (Fragment) OS=Phyllomedusa distincta OX=164618 GN=POMC PE=4 SV=1
	Proopiomelanocortin A (Fragment) OS=Phyllomedusa bahiana OX=860369 GN=POMC PE=4 SV=1
	Proopiomelanocortin A (Fragment) OS=Phyllomedusa iheringii OX=707142 GN=POMC PE=4 SV=1
	Proopiomelanocortin A (Fragment) OS=Phyllomedusa boliviana OX=699821 GN=POMC PE=4 SV=1
	Proopiomelanocortin A (Fragment) OS=Phyllomedusa burmeisteri OX=39413 GN=POMC PE=4 SV=1
	Proopiomelanocortin A (Fragment) OS=Agalychnis spurrelli OX=317303 GN=POMC PE=4 SV=1
	Proopiomelanocortin A (Fragment) OS=Agalychnis spurrelli OX=317303 GN=POMC PE=4 SV=1
	Proopiomelanocortin A (Fragment) OS=Agalychnis callidryas OX=197464 GN=POMC PE=4 SV=1
	Proopiomelanocortin A (Fragment) OS=Agalychnis saltator OX=248773 GN=POMC PE=4 SV=1
	Proopiomelanocortin A (Fragment) OS=Agalychnis annae OX=75990 GN=POMC PE=4 SV=1
	Proopiomelanocortin A (Fragment) OS=Cruziohyla calcarifer OX=318249 GN=POMC PE=4 SV=1
	Proopiomelanocortin A (Fragment) OS=Phasmahyla exilis OX=860361 GN=POMC PE=4 SV=1
	Proopiomelanocortin A (Fragment) OS=Phasmahyla jandaia OX=762504 GN=POMC PE=4 SV=1
	Proopiomelanocortin A (Fragment) OS=Phyllomedusa tomopterna OX=248868 GN=POMC PE=4 SV=1
	Proopiomelanocortin A (Fragment) OS=Phasmahyla guttata OX=318407 GN=POMC PE=4 SV=1
	Proopiomelanocortin A (Fragment) OS=Pachymedusa dacnicolor OX=75988 GN=POMC PE=4 SV=1
	Proopiomelanocortin A (Fragment) OS=Phyllomedusa camba OX=860371 GN=POMC PE=4 SV=1
	Proopiomelanocortin A (Fragment) OS=Phasmahyla cochranae OX=318406 GN=POMC PE=4 SV=1
	Proopiomelanocortin A (Fragment) OS=Phasmahyla cruzi OX=860366 GN=POMC PE=4 SV=1
	Proopiomelanocortin A (Fragment) OS=Agalychnis moreletii OX=431669 GN=POMC PE=4 SV=1
	Proopiomelanocortin A (Fragment) OS=Hylomantis lemur OX=317382 GN=POMC PE=4 SV=1
	POMC (Fragment) OS=Phyllomedusa camba OX=860371 PE=4 SV=1
	POMC (Fragment) OS=Phyllomedusa tarsius OX=306084 PE=4 SV=1
	POMC (Fragment) OS=Phyllomedusa tarsius OX=306084 PE=4 SV=1
	POMC (Fragment) OS=Phyllomedusa camba OX=860371 PE=4 SV=1
	POMC (Fragment) OS=Phyllomedusa camba OX=860371 PE=4 SV=1
	POMC (Fragment) OS=Phyllomedusa chaparroi OX=2014779 PE=4 SV=1
	POMC (Fragment) OS=Phyllomedusa chaparroi OX=2014779 PE=4 SV=1
	Dermaseptin-3 OS=Phyllomedusa hypochondrialis PE=1 SV=1
	Recombination activating protein 1 (Fragment) OS=Agalychnis callidryas OX=197464 GN=RAG-1 PE=4 SV=1
	Recombination activating protein 2 (Fragment) OS=Agalychnis callidryas OX=197464 GN=RAG2 PE=4 SV=1
	Rag-2 (Fragment) OS=Agalychnis callidryas OX=197464 PE=4 SV=1
	MHC class Ia alpha antigen (Fragment) OS=Agalychnis callidryas OX=197464 GN=Agca-UA PE=2 SV=1
	MHC class Ia alpha antigen (Fragment) OS=Hylomantis lemur OX=317382 GN=Agle-UA PE=2 SV=1
	Proteinase inhibitor PSKP-2 OS=Phyllomedusa sauvagei PE=1 SV=2
	Delta-opioid receptor DOR1 (Fragment) OS=Phyllomedusa sauvagei OX=8395 PE=2 SV=1
	S100 A11-like protein OS=Phyllomedusa nordestina PE=2 SV=1
	MHC class Ia alpha antigen (Fragment) OS=Agalychnis callidryas OX=197464 GN=Agca-UA PE=2 SV=1
	MHC class Ia alpha antigen (Fragment) OS=Agalychnis callidryas OX=197464 GN=Agca-UA PE=2 SV=1
	MHC class Ia alpha antigen (Fragment) OS=Agalychnis callidryas OX=197464 GN=Agca-UA PE=2 SV=1
	MHC class Ia alpha antigen (Fragment) OS=Agalychnis callidryas OX=197464 GN=Agca-UA PE=2 SV=1
	MHC class Ia alpha antigen (Fragment) OS=Hylomantis lemur OX=317382 GN=Agle-UA PE=2 SV=1
	MHC class Ia alpha antigen (Fragment) OS=Hylomantis lemur OX=317382 GN=Agle-UA PE=2 SV=1
	MHC class Ia alpha antigen (Fragment) OS=Hylomantis lemur OX=317382 GN=Agle-UA PE=2 SV=1
	MHC class Ia alpha antigen (Fragment) OS=Hylomantis lemur OX=317382 GN=Agle-UA PE=2 SV=1
	Tyrosinase (Fragment) OS=Phyllomedusa bahiana OX=860369 PE=4 SV=1
	Phosphatidylinositol-4,5-bisphosphate 3-kinase, catalytic subunit gamma (Fragment) OS=Phyllomedusa tomopterna OX=248868 GN=PIK3CG PE=3 SV=1
	Phylloseptin-PCo OS=Phyllomedusa coelestis GN=PST-PCo PE=2 SV=1
	Sulfotransferase (Fragment) OS=Phyllomedusa tomopterna OX=248868 GN=CHST1 PE=3 SV=1
	Sulfotransferase (Fragment) OS=Hylomantis lemur OX=317382 GN=CHST1 PE=3 SV=1
	Sulfotransferase (Fragment) OS=Agalychnis callidryas OX=197464 GN=CHST1 PE=3 SV=1
	Sauvagine OS=Pachymedusa dacnicolor OX=75988 GN=sauvagine PE=2 SV=1
	De-etiolated homolog 1 (Fragment) OS=Phyllomedusa tomopterna OX=248868 GN=DET1 PE=4 SV=1
	De-etiolated homolog 1 (Fragment) OS=Hylomantis lemur OX=317382 GN=DET1 PE=4 SV=1
	Tyrosinase (Fragment) OS=Phrynomedusa marginata OX=317375 PE=4 SV=1
