# Supplementary material for: Quantity - but not diversity - of secreted peptides and proteins increases with age in the tree frog Pithecopus nordestinus
Source: J Venom Anim Toxins Incl Trop Dis. 2021 Apr 2;27:e20200105. doi: 10.1590/1678-9199-JVATITD-2020-0105 (PMC8020714; doi:10.1590/1678-9199-JVATITD-2020-0105)
Supplement: Additional file 2. [file 1678-9199-jvatitd-27-e20200105-s2.xlsx]

## Sheet: Legend
J Venom Anim Toxins incl Trop Dis https://doi.org/10.1590/1678-9199-JVATITD-2020-0105 Supplementary Material to “Quantity – but not diversity – of secreted peptides and proteins increases with age in the tree frog Pithecopus nordestinus”

## Sheet: juvenile-red-alk
Scan	Peptide	Tag length	ALC (%)	m/z	z	RT	Mass	ppm	PTM	local confidence (%)	tag (>=0%)	mode
9853	LGPALLTRP	9	98	4692951	2	29.44	9365756	0.0		98 98 100 100 100 99 95 96 99	LGPALLTRP	HCD
2334	SPLRLS	6	97	3367055	2	8.19	6713966	-0.1		97 97 100 97 97 97	SPLRLS	HCD
3136	LLPLR	5	97	3062153	2	10.36	6104166	-1.0		99 99 95 96 97	LLPLR	HCD
8314	FWGTLAK	7	96	4117291	2	25.25	8214435	0.1		99 99 91 95 98 98 98	FWGTLAK	HCD
8498	FWGTLAK	7	96	4117290	2	25.78	8214435	0.0		99 98 91 95 98 98 97	FWGTLAK	HCD
8183	LSLLPH	6	95	3402104	2	24.92	6784064	-0.1		95 94 99 98 94 95	LSLLPH	HCD
10411	WPPWQT	6	95	4076966	2	30.97	8133810	-2.8		95 96 98 97 95 93	WPPWQT	HCD
14247	FLSLLPH	7	95	4137448	2	40.91	8254749	0.1		93 95 98 96 98 95 96	FLSLLPH	HCD
14330	NVSALAKWP	9	95	4932812	2	41.10	9845392	8.8		96 99 99 98 99 93 92 97 83	NVSALAKWP	HCD
14464	FLSLLPH	7	95	4137445	2	41.41	8254749	-0.5		89 93 98 96 98 95 96	FLSLLPH	HCD
809	KEAALAKNV	9	94	4722823	2	3.64	9425498	0.2		98 99 96 99 99 99 96 85 82	KEAALAKNV	HCD
15131	FLSLLPAH	8	94	4492632	2	43.03	8965120	-0.2		96 97 99 98 99 89 90 87	FLSLLPAH	HCD
4757	FTPFR	5	94	3341817	2	15.18	6663489	0.0		97 98 90 93 94	FTPFR	HCD
10766	LDM(+15.99)VKAL	7	94	4032320	2	31.90	8044415	9.8	Oxidation (M)	93 95 95 92 91 94 97	LDM(+15.99)VKAL	HCD
12324	ALNAVSALAKWP	12	94	6208616	2	35.96	12396975	8.9		74 83 98 100 100 100 100 99 99 98 97 82	ALNAVSALAKWP	HCD
9999	YLDFLR	6	94	4137267	2	29.86	8254385	0.3		94 98 96 95 95 85	YLDFLR	HCD
9597	PGFTMLR	7	94	4112169	2	28.75	8204265	-8.8		96 96 99 98 90 92 86	PGFTMLR	HCD
11856	VPPGFTMRL	9	93	5092798	2	34.81	10165477	-2.7		99 99 97 90 94 94 92 87 90	VPPGFTMRL	HCD
16390	TGLGDYWFNR	10	93	6147911	2	46.04	12275671	0.5		86 78 99 99 100 97 97 99 93 87	TGLGDYWFNR	HCD
3374	SPLRLT	6	93	3437134	2	10.89	6854122	0.0		98 98 99 81 90 93	SPLRLT	HCD
11969	LSLLPHALN	9	93	4892927	2	35.06	9765706	0.2		96 95 100 99 96 92 88 93 81	LSLLPHALN	HCD
9242	LVNEVTEFAK	10	93	5753116	2	27.77	11486077	0.9		94 96 94 98 96 95 98 94 86 82	LVNEVTEFAK	HCD
10947	DPPHC(+57.02)AAPT	9	93	4832101	2	32.36	9644072	-1.6	Carbamidomethylation	96 97 97 98 96 88 90 90 85	DPPHC(+57.02)AAPT	HCD
3498	LPTEKL	6	93	3507154	2	11.22	6994167	-0.7		99 97 89 92 82 99	LPTEKL	HCD
3050	QLLRL	5	93	3217183	2	10.11	6414224	-0.5		83 96 96 93 97	QLLRL	HCD
11256	VPPGFTMLR	9	93	5092795	2	33.27	10165477	-3.1		99 99 98 94 96 93 79 92 86	VPPGFTMLR	HCD
11451	VPPGFTMLR	9	93	5092796	2	33.78	10165477	-2.9		99 99 98 94 97 95 79 92 84	VPPGFTMLR	HCD
8454	EPPEGKT	7	92	3791869	2	25.64	7563654	-8.2		100 99 98 98 67 88 98	EPPEGKT	HCD
10708	VPPGFTMLR	9	92	5092792	2	31.76	10165477	-3.7		99 99 98 92 95 93 79 92 82	VPPGFTMLR	HCD
13442	LSAVSALANVSP	12	92	5648118	2	38.91	11276187	-8.5		94 97 99 99 97 97 98 98 97 73 74 82	LSAVSALANVSP	HCD
11651	VPPGFTMLR	9	92	5092793	2	34.29	10165477	-3.5		99 99 99 96 94 92 78 91 80	VPPGFTMLR	HCD
11849	M(+15.99)LYHAVV	7	92	4247238	2	34.79	8474262	8.0	Oxidation (M)	86 94 92 91 93 94 94	M(+15.99)LYHAVV	HCD
9554	LPGM(+15.99)TRPF	8	92	4677426	2	28.62	9334742	-3.7	Oxidation (M)	95 91 96 97 94 86 89 89	LPGM(+15.99)TRPF	HCD
5546	LPTASLLT	8	91	4082474	2	17.51	8144800	0.3		97 96 98 84 73 88 99 98	LPTASLLT	HCD
13533	GPYGGLSPLRVT	12	91	6088383	2	39.15	12156611	0.8		93 95 100 100 99 100 100 75 90 92 83 73	GPYGGLSPLRVT	HCD
10658	WPPWQT	6	91	4076981	2	31.61	8133810	0.7		89 90 90 92 94 95	WPPWQT	HCD
4785	SLLPAH	6	91	3191871	2	15.28	6363595	0.2		85 93 99 94 89 90	SLLPAH	HCD
6759	LDFRL	5	91	3321946	2	20.92	6623751	-0.7		99 99 95 70 94	LDFRL	HCD
6619	TLASSLQC(+57.02)VGK	11	91	5823087	2	20.55	11626016	1.1	Carbamidomethylation	95 97 100 99 96 96 90 85 91 76 81	TLASSLQC(+57.02)VGK	HCD
17149	VPPGFTPFRLT	11	91	6163456	2	47.82	12306760	0.6		100 100 100 99 100 99 70 77 83 93 85	VPPGFTPFRLT	HCD
6848	APRLVLE	7	91	3992480	2	21.21	7964807	0.9		88 82 82 92 95 100 100	APRLVLE	HCD
17811	FPPRP	5	91	3071783	2	49.41	6123383	6.0		91 89 97 90 90	FPPRP	HCD
4977	C(+57.02)LSNTLTADLN	11	91	6112892	2	15.85	12205708	-5.6	Carbamidomethylation	96 98 100 95 97 98 91 80 89 96 65	C(+57.02)LSNTLTADLN	HCD
13851	NPYGGLSPLRVT	12	91	6373484	2	39.96	12726826	-0.3		93 99 100 100 100 100 96 66 89 91 85 76	NPYGGLSPLRVT	HCD
12455	LASAVSALADWP	12	91	6008224	2	36.32	11996187	9.7		67 59 97 98 99 99 98 99 98 98 97 83	LASAVSALADWP	HCD
8243	LDM(+15.99)AAPT	7	91	3676702	2	25.07	7333316	-7.9	Oxidation (M)	89 93 93 92 95 88 86	LDM(+15.99)AAPT	HCD
8703	GPYGGLSPLR	10	90	5087804	2	26.28	10155450	1.1		75 84 99 99 90 96 95 95 93 80	GPYGGLSPLR	HCD
1735	LLSLR	5	90	3012053	2	6.32	6003959	0.4		98 96 90 89 79	LLSLR	HCD
5849	YLVGSC(+57.02)C(+57.02)YK	9	90	5752571	2	18.36	11484995	0.2	Carbamidomethylation	94 98 97 92 95 95 90 79 71	YLVGSC(+57.02)C(+57.02)YK	HCD
6975	NFTMVGL	7	90	3912029	2	21.60	7803840	9.3		85 95 99 96 91 78 85	NFTMVGL	HCD
8549	LLLPLR	6	89	3627573	2	25.92	7235007	-0.8		74 99 99 88 92 86	LLLPLR	HCD
14488	NC(+57.02)YLLGLC(+57.02)C(+57.02)VK	11	89	7003311	2	41.48	13986458	1.4	Carbamidomethylation	60 86 99 100 99 91 97 95 85 86 88	NC(+57.02)YLLGLC(+57.02)C(+57.02)VK	HCD
17324	TELFPPKKSP	10	89	5723192	2	48.19	11426335	-8.5		92 98 100 100 98 92 77 79 88 74	TELFPPKKSP	HCD
20281	EFRTPSVP	8	89	4667475	2	55.90	9314763	4.5		97 90 89 85 81 89 97 89	EFRTPSVP	HCD
21980	EYFGGPYGGLSPLRLT	16	89	8639422	2	60.81	17258726	-1.6		81 41 49 99 99 100 100 99 99 99 99 87 93 95 98 95	EYFGGPYGGLSPLRLT	HCD
9459	VLPGM(+15.99)TMLR	9	89	5172773	2	28.35	10325460	-5.7	Oxidation (M)	98 99 97 90 94 91 70 88 79	VLPGM(+15.99)TMLR	HCD
3469	MALEKHLR	8	89	4992875	2	11.13	9965538	6.7		88 90 96 87 70 86 100 99	MALEKHLR	HCD
19019	FRAAPT	6	89	3316866	2	52.55	6613547	5.8		86 82 95 92 89 92	FRAAPT	HCD
9638	VLPGM(+15.99)TLMR	9	89	5172772	2	28.86	10325460	-6.1	Oxidation (M)	98 99 97 90 95 90 76 82 77	VLPGM(+15.99)TLMR	HCD
11777	FPPWRL	6	89	4082320	2	34.62	8144490	0.6		97 97 97 91 70 82	FPPWRL	HCD
4469	APPSQAYLGV	10	89	5017662	2	14.40	10015181	-0.2		96 97 90 85 91 90 89 92 77 83	APPSQAYLGV	HCD
6708	LNYRDPMLKRDP	12	89	5066013	3	20.79	15167820	0.2		98 92 94 93 82 73 97 93 93 87 89 74	LNYRDPMLKRDP	HCD
9215	LDFQRL	6	89	3962248	2	27.70	7904337	1.6		94 95 80 78 90 97	LDFQRL	HCD
18008	FRAAPT	6	89	3316861	2	49.88	6613547	4.5		82 77 92 94 90 96	FRAAPT	HCD
15541	VYTVMAPP	8	88	4392264	2	44.03	8764415	-3.8		86 86 95 92 85 92 89 82	VYTVMAPP	HCD
10909	VPPGFTLMR	9	88	5092795	2	32.26	10165477	-3.1		99 99 98 94 97 93 65 72 81	VPPGFTLMR	HCD
9659	LGPALLRTP	9	88	4692955	2	28.92	9365756	1.0		95 94 99 100 99 95 66 81 67	LGPALLRTP	HCD
20090	YLTVGPWP	8	88	4667476	2	55.38	9314803	0.3		84 96 99 95 85 84 93 71	YLTVGPWP	HCD
20581	PPGFTFGLP	9	88	4667473	2	56.73	9314803	-0.4		96 98 99 99 99 73 50 93 88	PPGFTFGLP	HCD
19620	FLSLLPHALNAVS	13	88	6913959	2	54.17	13807766	0.4		70 79 97 99 99 81 78 91 85 87 95 95 91	FLSLLPHALNAVS	HCD
8698	VAWSTLK	7	88	4027344	2	26.27	8034541	0.1		75 79 98 93 92 93 86	VAWSTLK	HCD
3587	DFALR	5	88	3111712	2	11.48	6203282	-0.4		91 96 88 90 76	DFALR	HCD
17814	VPPGFTPF	8	88	4312290	2	49.42	8604432	0.3		90 87 81 71 93 99 93 91	VPPGFTPF	HCD
14882	ALSAVSALASAAAP	14	88	6003307	2	42.40	11986558	-7.5		59 71 94 97 99 96 96 100 95 95 93 84 83 70	ALSAVSALASAAAP	HCD
18791	FRAAPT	6	88	3316866	2	51.97	6613547	5.8		80 76 94 95 91 91	FRAAPT	HCD
9718	VGLPGM(+15.99)TMLR	10	88	5457876	2	29.08	10895674	-6.2	Oxidation (M)	86 74 98 93 77 88 89 83 96 93	VGLPGM(+15.99)TMLR	HCD
14064	C(+57.02)SYLLGLC(+57.02)VC(+57.02)K	11	88	6868233	2	40.48	13716348	-2.0	Carbamidomethylation	76 85 100 100 99 89 95 88 83 83 68	C(+57.02)SYLLGLC(+57.02)VC(+57.02)K	HCD
11090	VPPGFTMLR	9	87	5092795	2	32.77	10165477	-3.1		99 99 98 95 96 90 55 79 79	VPPGFTMLR	HCD
9556	LYADLLAPT	9	87	4887713	2	28.63	9755276	0.5		90 93 92 90 85 87 90 89 75	LYADLLAPT	HCD
3342	ADLLATP	7	87	3506973	2	10.82	6993803	-0.5		79 88 91 89 93 90 81	ADLLATP	HCD
9265	AVKDWWNK	8	87	5237744	2	27.83	10455344	-0.3		63 69 92 97 98 93 97 90	AVKDWWNK	HCD
17407	VPPGFTPF	8	87	4312290	2	48.41	8604432	0.4		90 86 80 72 89 99 91 90	VPPGFTPF	HCD
3854	SGTYWSAGK	9	87	4787272	2	12.28	9554399	-0.2		78 79 90 97 96 94 89 86 79	SGTYWSAGK	HCD
8413	YLYEALR	7	87	4642508	2	25.52	9264861	1.0		90 93 90 92 77 88 80	YLYEALR	HCD
5457	LGPTLTLGT	9	87	4367582	2	17.26	8715015	0.4		83 62 93 93 92 93 94 87 87	LGPTLTLGT	HCD
8823	NLWSTLK	7	87	4312457	2	26.53	8604756	1.4		67 80 98 92 88 95 89	NLWSTLK	HCD
16062	TDLFPPVVKN	10	87	5653115	2	45.25	11286179	-8.4		85 89 99 100 98 93 78 76 85 69	TDLFPPVVKN	HCD
12203	FPPWRL	6	87	4082324	2	35.65	8144490	1.6		96 96 95 85 68 82	FPPWRL	HCD
20970	LFPHQ	5	87	3211756	2	57.90	6403333	5.4		92 90 76 89 88	LFPHQ	HCD
6545	EGGFC(+57.02)FTK	8	87	4732106	2	20.34	9444062	0.4	Carbamidomethylation	93 63 76 91 95 95 95 87	EGGFC(+57.02)FTK	HCD
8707	EVLLTVNQVP	10	87	5563211	2	26.29	11106284	-0.7		94 94 99 98 97 82 75 85 89 55	EVLLTVNQVP	HCD
16346	RFAAPT	6	86	3316866	2	45.96	6613547	5.9		69 79 90 95 90 97	RFAAPT	HCD
5589	LPPLVVGT	8	86	3982518	2	17.63	7944902	-1.4		96 93 74 82 86 90 88 84	LPPLVVGT	HCD
20615	LFSLLFAANLSVT	13	86	6984035	2	56.82	13947810	8.2		61 52 79 89 97 94 92 92 85 95 94 99 96	LFSLLFAANLSVT	HCD
11507	YGGLSPLVRT	10	86	5318006	2	33.93	10615869	-0.3		98 97 99 99 98 79 79 76 68 71	YGGLSPLVRT	HCD
13832	FLSLLPHN	8	86	4707658	2	39.91	9395178	-0.8		93 97 94 96 92 65 83 71	FLSLLPHN	HCD
14188	RMPNGP	6	86	3361685	2	40.79	6703221	0.7		82 93 86 89 86 82	RMPNGP	HCD
12618	YLDFARL	7	86	4492450	2	36.77	8964756	-0.2		97 99 99 91 73 62 82	YLDFARL	HCD
8477	LYADLVAPT	9	86	4817628	2	25.71	9615120	-1.1		92 95 90 90 85 76 85 85 79	LYADLVAPT	HCD
21469	YLTVGPWP	8	86	4667473	2	59.41	9314803	-0.3		76 93 97 92 82 82 90 78	YLTVGPWP	HCD
11961	LANAVSALAKHF	12	86	6213538	2	35.05	12406929	0.2		63 55 97 99 98 94 94 97 97 94 78 68	LANAVSALAKHF	HCD
2592	KLKDVAAAAAAK	12	86	5788580	2	8.85	11556975	3.5		94 97 88 90 91 90 94 94 97 83 63 54	KLKDVAAAAAAK	HCD
13810	TVDGVVPLLKP	11	86	5693478	2	39.85	11366804	0.5		82 86 99 98 99 97 88 75 78 81 66	TVDGVVPLLKP	HCD
20263	RFAAPT	6	86	3316865	2	55.86	6613547	5.5		71 80 91 94 90 90	RFAAPT	HCD
20044	RFAAPT	6	86	3316865	2	55.28	6613547	5.7		74 82 93 91 86 88	RFAAPT	HCD
20979	RFAAPT	6	86	3316864	2	57.91	6613547	5.4		71 80 92 94 89 89	RFAAPT	HCD
3330	WPVGLV	6	86	3356976	2	10.79	6693849	-6.3		99 90 90 49 91 97	WPVGLV	HCD
10467	DPPAEAGT	8	86	3791685	2	31.11	7563290	-8.6		88 96 97 82 80 82 80 81	DPPAEAGT	HCD
19770	FRAAPT	6	86	3316865	2	54.57	6613547	5.7		79 75 94 94 86 86	FRAAPT	HCD
18227	FPPPR	5	86	3071784	2	50.43	6123383	6.3		91 91 97 76 73	FPPPR	HCD
2978	KAALGAL	7	85	3222104	2	9.89	6424064	-0.2		80 85 81 86 70 99 99	KAALGAL	HCD
2653	RGKEAALAKNV	11	85	5788380	2	9.00	11556724	-9.5		86 88 93 98 97 96 96 82 85 65 56	RGKEAALAKNV	HCD
12314	LDTVRLSPGT	10	85	5297999	2	35.93	10575767	8.2		90 92 80 82 85 91 87 90 86 73	LDTVRLSPGT	HCD
16931	VPPGFTLMRLT	11	85	6163456	2	47.32	12306794	-2.3		98 98 98 95 99 94 60 50 77 90 81	VPPGFTLMRLT	HCD
3691	EFLKV	5	85	3181909	2	11.78	6343690	-2.6		90 81 84 92 81	EFLKV	HCD
14852	NPYGGLSPLRLT	12	85	6443571	2	42.32	12866982	1.0		88 99 98 96 91 96 89 39 74 80 94 82	NPYGGLSPLRLT	HCD
19209	FPPPR	5	85	3071785	2	53.04	6123383	6.7		92 90 97 75 73	FPPPR	HCD
19895	FPPPR	5	85	3071783	2	54.89	6123383	5.9		92 92 97 74 71	FPPPR	HCD
18214	RFAAPT	6	85	3316864	2	50.40	6613547	5.4		72 81 91 91 88 91	RFAAPT	HCD
11584	LYADLLAPT	9	85	4887717	2	34.13	9755276	1.2		90 94 93 89 80 79 83 88 73	LYADLLAPT	HCD
6792	DHEYFPK	7	85	4682137	2	21.03	9344185	-6.1		62 84 98 93 97 81 83	DHEYFPK	HCD
8803	FWGTLAK	7	85	4117292	2	26.49	8214435	0.4		92 93 57 74 94 91 97	FWGTLAK	HCD
6169	LSPLRVT	7	85	3932476	2	19.23	7844807	-0.1		95 96 97 97 66 71 75	LSPLRVT	HCD
18014	VPPGFTFVVVSP	12	85	6233528	2	49.89	12446804	8.5		98 98 99 98 96 90 62 59 77 83 85 79	VPPGFTFVVVSP	HCD
18003	RGLPDDLFR	9	85	5447908	2	49.87	10875774	-9.5		78 79 99 88 88 89 90 91 68	RGLPDDLFR	HCD
17605	FPPPR	5	85	3071783	2	48.91	6123383	6.0		92 90 97 74 72	FPPPR	HCD
18422	FPPPR	5	85	3071784	2	50.94	6123383	6.4		91 91 97 74 72	FPPPR	HCD
10399	VLPGM(+15.99)TMALV	10	85	5242847	2	30.94	10465505	4.1	Oxidation (M)	97 99 99 92 94 93 66 65 81 67	VLPGM(+15.99)TMALV	HCD
19890	YLTVGPWP	8	85	4667473	2	54.87	9314803	-0.2		77 94 97 92 80 80 92 68	YLTVGPWP	HCD
9630	NLVDVPC(+57.02)RDC(+57.02)YYR	13	85	5772644	3	28.85	17287712	0.1	Carbamidomethylation	79 96 99 99 98 75 66 57 79 85 87 94 92	NLVDVPC(+57.02)RDC(+57.02)YYR	HCD
3481	FDEHP	5	85	3226374	2	11.17	6432602	0.0		78 85 94 88 80	FDEHP	HCD
18612	FPPRP	5	85	3071785	2	51.44	6123383	6.8		90 91 97 72 75	FPPRP	HCD
14085	NLDLC(+57.02)SLPMEK	11	85	6603220	2	40.54	13186260	2.7	Carbamidomethylation	56 72 99 99 96 92 93 67 85 96 81	NLDLC(+57.02)SLPMEK	HCD
5666	LLPKVGV	7	85	3632494	2	17.86	7244847	-0.6		99 99 92 87 82 57 79	LLPKVGV	HCD
16658	FLVTLPH	7	85	4137448	2	46.68	8254749	0.1		78 84 81 82 92 88 90	FLVTLPH	HCD
19008	FPPPR	5	85	3071784	2	52.52	6123383	6.4		91 89 97 75 73	FPPPR	HCD
5697	MMRMAPT	7	85	4191891	2	17.93	8363707	-8.3		63 92 94 93 89 82 80	MMRMAPT	HCD
3695	KGQGLQAL	8	85	4077434	2	11.79	8134708	1.8		88 82 89 68 87 90 89 88	KGQGLQAL	HCD
18026	FPPPR	5	85	3071785	2	49.92	6123383	6.6		92 90 97 73 71	FPPPR	HCD
11632	VPPGFTMLAV	10	85	5162875	2	34.25	10305521	8.1		98 98 99 93 96 90 62 76 60 75	VPPGFTMLAV	HCD
19526	RFAAPT	6	85	3316865	2	53.94	6613547	5.7		68 78 90 94 89 90	RFAAPT	HCD
20458	RFAAPT	6	84	3316866	2	56.38	6613547	6.1		67 77 90 94 90 90	RFAAPT	HCD
15762	VERETPF	7	84	4392263	2	44.54	8764341	4.4		78 88 56 96 98 86 91	VERETPF	HCD
4737	RPALLV	6	84	3347262	2	15.13	6674380	-0.4		67 68 79 95 100 99	RPALLV	HCD
7367	RLAPLL	6	84	3417341	2	22.68	6814537	-0.1		61 83 79 86 99 99	RLAPLL	HCD
14507	TTFEELFH	8	84	5122463	2	41.53	10224709	7.0		95 92 54 74 94 91 93 83	TTFEELFH	HCD
14593	GPYGGLSPLRLT	12	84	6158443	2	41.72	12296768	-2.2		37 48 95 93 92 97 95 92 98 94 97 79	GPYGGLSPLRLT	HCD
17601	RFAAPT	6	84	3316865	2	48.90	6613547	5.7		67 77 89 93 90 91	RFAAPT	HCD
9253	AVKDWWNK	8	84	3495188	3	27.80	10455344	0.1		55 60 89 95 92 93 98 95	AVKDWWNK	HCD
17785	SFNDEAE	7	84	4061584	2	49.34	8103032	-1.2		88 93 91 92 94 51 81	SFNDEAE	HCD
17442	LFSLLNLVST	10	84	5538215	2	48.50	11056382	-8.7		66 57 94 98 94 83 88 90 91 82	LFSLLNLVST	HCD
18268	WDEDPNGFYGVP	12	84	6982982	2	50.53	13945779	2.8		63 41 69 94 94 94 94 97 99 95 90 79	WDEDPNGFYGVP	HCD
4972	NC(+57.02)VDRLKP	8	84	5012622	2	15.85	10005124	-2.5	Carbamidomethylation	95 98 93 88 72 67 89 72	NC(+57.02)VDRLKP	HCD
16002	EERGVTPF	8	84	4677373	2	45.12	9334556	4.8		91 85 57 68 85 95 95 93	EERGVTPF	HCD
18876	FLSLLPHAL	9	84	5058054	2	52.18	10095960	0.3		63 74 94 91 97 90 76 86 84	FLSLLPHAL	HCD
3396	KSSPVLGV	8	84	3937401	2	10.94	7854647	1.2		96 82 78 56 88 97 85 89	KSSPVLGV	HCD
9231	NGSPLTRL	8	84	4292432	2	27.74	8564766	-5.6		59 74 98 91 92 83 87 88	NGSPLTRL	HCD
9100	AVWSTLKQ	8	84	4667636	2	27.36	9315127	0.0		56 61 98 95 95 96 95 75	AVWSTLKQ	HCD
6464	DAHFYDSM(+15.99)	8	84	5011866	2	20.10	10003596	-0.9	Oxidation (M)	75 83 65 92 94 93 88 81	DAHFYDSM(+15.99)	HCD
3384	LAAGKAGAVV	10	84	4287662	2	10.91	8555178	0.1		95 95 98 77 76 82 70 82 78 84	LAAGKAGAVV	HCD
14038	TTLLASVAKLATT	13	83	6453828	2	40.42	12887603	-7.2		90 90 96 96 93 93 97 86 79 86 79 50 54	TTLLASVAKLATT	HCD
8851	NWYMPT	6	83	4061797	2	26.59	8103371	9.6		79 91 89 89 79 77	NWYMPT	HCD
18792	FPPPR	5	83	3071784	2	51.97	6123383	6.5		90 90 96 72 70	FPPPR	HCD
9955	DPFGAGGDP	9	83	4166758	2	29.71	8313398	-3.4		95 98 93 69 80 72 79 90 78	DPFGAGGDP	HCD
7533	LSPLTRL	7	83	4002552	2	23.11	7984963	-0.7		95 96 97 97 85 45 70	LSPLTRL	HCD
20261	YLVPWPT	7	83	4382367	2	55.86	8744589	0.0		74 86 95 85 80 74 89	YLVPWPT	HCD
11049	VGPPGFTMLR	10	83	5377903	2	32.64	10735691	-2.9		73 66 96 95 86 92 82 75 83 89	VGPPGFTMLR	HCD
14242	TVDGVVPLLKP	11	83	5693474	2	40.90	11366804	-0.2		83 88 99 98 99 99 89 68 66 69 60	TVDGVVPLLKP	HCD
9551	LSLLPHA	7	83	3757289	2	28.62	7494435	-0.3		91 89 96 98 82 61 67	LSLLPHA	HCD
20052	AAPPGFTPFR	10	83	5307824	2	55.30	10595500	0.2		92 96 98 97 89 92 85 55 66 65	AAPPGFTPFR	HCD
3606	VGDLLAALPQ	10	83	4987851	2	11.55	9955651	-9.5		73 59 77 95 90 90 93 99 93 66	VGDLLAALPQ	HCD
8403	GFPSVLR	7	83	3882265	2	25.49	7744388	-0.4		51 73 92 95 94 89 90	GFPSVLR	HCD
6320	LPTASLL	7	83	3577234	2	19.66	7134323	-0.1		97 96 98 70 70 65 88	LPTASLL	HCD
7167	M(+15.99)PPQR	5	83	3226634	2	22.16	6433112	1.6	Oxidation (M)	96 95 74 76 75	M(+15.99)PPQR	HCD
20453	YLVPWPT	7	83	4382367	2	56.36	8744589	0.0		72 85 95 85 81 75 90	YLVPWPT	HCD
7736	FPHLM	5	83	3226630	2	23.67	6433152	-5.7		93 91 90 74 68	FPHLM	HCD
12436	VPPGFTLTVT	10	83	5162875	2	36.27	10305698	-9.0		98 98 97 89 94 93 59 60 74 69	VPPGFTLTVT	HCD
8472	NLSPLVRT	8	83	4502691	2	25.70	8985236	0.1		71 80 95 85 84 91 80 79	NLSPLVRT	HCD
16030	GMAVSVLWLL	10	83	5448090	2	45.19	10876099	-5.9		50 76 81 82 90 94 92 91 93 80	GMAVSVLWLL	HCD
10285	LSLPHALAQ	9	83	4752770	2	30.61	9485392	0.2		79 79 99 91 79 85 91 77 68	LSLPHALAQ	HCD
4194	RTLFT	5	83	3191870	2	13.49	6363595	0.0		70 83 97 86 79	RTLFT	HCD
10363	DPPEGKT	7	83	3721790	2	30.84	7423497	-8.3		97 96 89 93 54 71 82	DPPEGKT	HCD
10942	PPGFTRPF	8	83	4597454	2	32.35	9174759	0.4		92 88 61 71 86 83 91 90	PPGFTRPF	HCD
16311	KAC(+57.02)STVYFGC(+57.02)SYEAP	15	83	8703662	2	45.88	17387332	-8.8	Carbamidomethylation	72 71 38 37 90 97 97 97 91 95 98 98 99 90 77	KAC(+57.02)STVYFGC(+57.02)SYEAP	HCD
2870	VAAAAGAKALQ	11	83	4857868	2	9.62	9695607	-1.6		61 69 99 99 98 70 79 82 94 89 71	VAAAAGAKALQ	HCD
5718	APRLVL	6	83	3347263	2	17.99	6674380	0.0		89 80 49 90 90 99	APRLVL	HCD
17403	FPPPR	5	83	3071780	2	48.40	6123383	5.1		90 88 97 71 69	FPPPR	HCD
12316	LANAVSALAKPW	12	83	4142436	3	35.94	12396975	9.2		85 79 95 96 97 97 98 97 96 86 35 34	LANAVSALAKPW	HCD
9356	DVSTDAPT	8	83	4031794	2	28.07	8043501	-7.3		70 88 81 82 86 86 90 80	DVSTDAPT	HCD
20238	AAPPGFTLMR	10	83	5307822	2	55.81	10595535	-3.4		93 96 97 97 88 93 86 65 56 56	AAPPGFTLMR	HCD
11830	VPPGFTMLAV	10	83	5162875	2	34.75	10305521	8.0		98 98 99 91 94 88 57 72 56 72	VPPGFTMLAV	HCD
15897	TMDVTVYFGC(+57.02)SYEAP	15	83	8703635	2	44.86	17387219	-5.4	Carbamidomethylation	77 74 46 44 88 97 97 96 87 85 91 92 98 90 79	TMDVTVYFGC(+57.02)SYEAP	HCD
14674	ALSAVSALANSVP	13	83	6003306	2	41.89	11986558	-7.7		50 63 94 96 99 99 99 99 91 89 71 72 52	ALSAVSALANSVP	HCD
18258	LYTPATWP	8	82	4747451	2	50.50	9474753	0.4		85 94 98 90 71 65 77 82	LYTPATWP	HCD
3296	LPTEKLT	7	82	4012396	2	10.72	8004644	0.3		93 81 60 79 79 92 95	LPTEKLT	HCD
18810	RGPALLKEP	9	82	4907978	2	52.02	9795814	-0.5		96 81 85 93 96 85 61 90 56	RGPALLKEP	HCD
4532	TAM(+15.99)ARL	6	82	3396823	2	14.58	6773530	-4.4	Oxidation (M)	84 66 81 92 85 88	TAM(+15.99)ARL	HCD
3346	LLKEY	5	82	3331969	2	10.83	6643796	-0.4		81 89 80 80 81	LLKEY	HCD
6869	DETAKAVV	8	82	4167269	2	21.27	8314338	6.7		63 84 82 92 88 82 86 81	DETAKAVV	HCD

## Sheet: juvenile-red-alk-tryp
Scan	Peptide	Tag length	ALC (%)	m/z	z	RT	Mass	ppm	PTM	local confidence (%)	tag (>=0%)	mode
5372	RLLLPLR	7	99	4408082	2	18.64	8796017	0.2		99 100 100 100 99 100 99	RLLLPLR	HCD
2852	HALNAVSALAK	11	99	5478194	2	10.79	10936243	0.0		99 100 100 97 99 100 100 100 100 100 99	HALNAVSALAK	HCD
8932	YLDFVR	6	98	4067185	2	28.56	8114228	-0.4		100 100 100 99 98 97	YLDFVR	HCD
10285	AAEDFLTLAK	10	98	5397928	2	32.10	10775706	0.4		98 99 100 100 100 99 98 99 99 95	AAEDFLTLAK	HCD
12122	AFEELKELLQK	11	98	6743795	2	36.58	13467444	0.1		98 99 100 100 100 97 99 100 100 98 93	AFEELKELLQK	HCD
8602	LLGDTLSK	8	98	4237501	2	27.59	8454858	-0.2		99 100 99 99 99 99 98 97	LLGDTLSK	HCD
8780	LLGDTLSK	8	98	4237501	2	28.10	8454858	-0.1		99 100 99 100 100 97 96 96	LLGDTLSK	HCD
20795	HALNAVSALAK	11	98	5478201	2	58.89	10936243	1.2		99 100 100 95 96 100 99 100 100 98 96	HALNAVSALAK	HCD
15897	FDALFSLK	8	98	4707606	2	45.65	9395065	0.0		99 99 100 100 98 97 99 96	FDALFSLK	HCD
6813	FLAFTK	6	98	3637128	2	22.74	7254112	-0.3		98 99 100 99 97 96	FLAFTK	HCD
8916	TYQALLLAK	9	98	5108084	2	28.51	10196015	0.7		95 95 99 100 99 100 99 99 97	TYQALLLAK	HCD
13782	LPTALNAVSALAK	13	98	6348822	2	40.69	12677500	-0.1		98 99 100 100 100 96 97 98 96 98 99 99 94	LPTALNAVSALAK	HCD
13007	LTSLAGVYFTK	11	97	6003371	2	38.86	11986597	0.0		99 99 100 99 98 95 98 99 99 98 93	LTSLAGVYFTK	HCD
17336	LLPTALNAVSALAK	14	97	6914241	2	49.11	13808340	-0.3		99 99 99 99 100 100 98 99 99 93 93 98 98 97	LLPTALNAVSALAK	HCD
2412	LLPLR	5	97	3062155	2	9.45	6104166	-0.4		99 99 97 98 96	LLPLR	HCD
13760	FFFLK	5	97	3512047	2	40.64	7003948	0.0		99 99 98 98 95	FFFLK	HCD
13829	FPPWVR	6	97	4012240	2	40.78	8004333	0.1		98 99 100 97 97 96	FPPWVR	HCD
12752	FPPWVR	6	97	4012240	2	38.14	8004333	0.2		99 99 98 97 97 96	FPPWVR	HCD
12503	FPPWVR	6	97	4012239	2	37.63	8004333	0.0		98 99 100 97 96 95	FPPWVR	HCD
2574	LLPLR	5	97	3062155	2	9.97	6104166	-0.4		99 99 97 98 94	LLPLR	HCD
11889	FPPWVR	6	97	4012240	2	35.98	8004333	0.2		98 98 100 97 96 96	FPPWVR	HCD
20842	NAVSALAK	8	97	3872293	2	58.97	7724443	-0.3		96 99 100 96 96 98 99 96	NAVSALAK	HCD
2170	LLPLR	5	97	3062154	2	8.72	6104166	-0.7		99 99 97 98 93	LLPLR	HCD
10884	YLDFVR	6	97	4067185	2	33.50	8114228	-0.3		97 99 100 98 97 94	YLDFVR	HCD
7392	LSLLPH	6	97	3402105	2	24.30	6784064	0.1		96 95 99 99 97 98	LSLLPH	HCD
4883	LDC(+57.02)LQC(+57.02)VAK	9	97	5537703	2	17.25	11055259	0.2	Carbamidomethylation	97 98 100 99 95 97 97 99 95	LDC(+57.02)LQC(+57.02)VAK	HCD
3659	LLFAGK	6	97	3247075	2	13.26	6474006	-0.2		99 99 98 97 94 96	LLFAGK	HCD
9676	MTLDDFR	7	97	4492101	2	30.34	8964062	-0.5		96 98 98 97 97 98 97	MTLDDFR	HCD
14791	FPPWVR	6	97	4012241	2	43.02	8004333	0.4		98 98 100 97 96 95	FPPWVR	HCD
7004	FLAFTK	6	97	3637127	2	23.25	7254112	-0.5		97 99 100 98 96 94	FLAFTK	HCD
12965	DGLYYFGR	8	97	4957377	2	38.75	9894606	0.2		94 94 100 99 99 99 98 95	DGLYYFGR	HCD
10196	FPPWVR	6	97	4012240	2	31.82	8004333	0.2		98 98 100 97 96 95	FPPWVR	HCD
2751	LLPLR	5	97	3062153	2	10.48	6104166	-0.8		99 99 97 98 93	LLPLR	HCD
9097	FFAFTK	6	97	3807049	2	29.00	7593955	-0.3		99 99 100 97 95 93	FFAFTK	HCD
14369	FPPWVR	6	97	4012240	2	42.01	8004333	0.1		98 98 98 96 96 95	FPPWVR	HCD
4803	LSNVVLTTR	9	97	5018006	2	17.01	10015869	-0.3		99 99 99 100 100 100 95 95 88	LSNVVLTTR	HCD
16284	ADC(+57.02)VNFFWK	9	97	5937714	2	46.60	11855276	0.5	Carbamidomethylation	90 93 100 99 97 99 100 99 97	ADC(+57.02)VNFFWK	HCD
10596	QWLQLVK	7	97	4577766	2	32.88	9135385	0.0		86 98 100 98 99 98 99	QWLQLVK	HCD
9432	FPPWVR	6	97	4012241	2	29.64	8004333	0.3		98 99 100 95 95 95	FPPWVR	HCD
8075	VLAPFLK	7	96	3942575	2	26.11	7865003	0.2		97 99 100 95 97 97 93	VLAPFLK	HCD
8427	LLGDTLSK	8	96	4237498	2	27.09	8454858	-1.0		99 100 96 97 97 97 96 94	LLGDTLSK	HCD
14360	C(+57.02)VNFFWK	7	96	5007389	2	41.99	9994636	-0.4	Carbamidomethylation	98 97 99 98 97 93 96	C(+57.02)VNFFWK	HCD
12288	FPPWVR	6	96	4012241	2	37.06	8004333	0.3		98 98 98 96 96 95	FPPWVR	HCD
7877	GPYGGLSPLR	10	96	5087799	2	25.55	10155450	0.3		95 98 100 100 99 100 98 93 96 89	GPYGGLSPLR	HCD
2353	LVFTK	5	96	3041943	2	9.27	6063741	0.0		97 98 99 96 93	LVFTK	HCD
10130	AAEDFLTLAK	10	96	5397929	2	31.59	10775706	0.7		97 98 100 98 97 97 95 98 97 89	AAEDFLTLAK	HCD
3323	LLFAGK	6	96	3247075	2	12.25	6474006	-0.2		98 99 97 96 92 99	LLFAGK	HCD
12832	LTSLARYFTK	10	96	6003369	2	38.34	11986709	-9.7		96 98 99 98 97 96 98 98 97 88	LTSLARYFTK	HCD
11236	LNGLLGAALSK	11	96	5288242	2	34.48	10556338	0.1		93 96 99 100 99 90 96 98 99 99 93	LNGLLGAALSK	HCD
4608	LANAVSALAK	10	96	4792903	2	16.41	9565654	0.5		92 89 98 99 98 99 99 100 97 95	LANAVSALAK	HCD
5003	STVLKEELYC(+57.02)K	11	96	4572393	3	17.58	13686958	0.2	Carbamidomethylation	89 91 99 100 97 99 100 98 99 98 91	STVLKEELYC(+57.02)K	HCD
16444	QDC(+57.02)VNFFWK	9	96	6222806	2	46.95	12425491	-1.9	Carbamidomethylation	82 99 100 98 95 99 98 99 97	QDC(+57.02)VNFFWK	HCD
10028	FPPWVR	6	96	4012240	2	31.29	8004333	0.1		97 97 100 96 95 94	FPPWVR	HCD
7495	C(+57.02)QYLALC(+57.02)PR	9	96	5907837	2	24.55	11795530	-0.1	Carbamidomethylation	99 98 100 100 100 98 96 89 88	C(+57.02)QYLALC(+57.02)PR	HCD
11448	FPPWVR	6	96	4012240	2	34.96	8004333	0.1		98 98 100 95 95 93	FPPWVR	HCD
16440	FDALFSLK	8	96	4707604	2	46.94	9395065	-0.4		96 97 99 97 96 95 98 93	FDALFSLK	HCD
8957	LLGDTLSK	8	96	4237500	2	28.61	8454858	-0.4		99 99 91 95 97 98 97 96	LLGDTLSK	HCD
13868	FLSLLPH	7	96	4137448	2	40.86	8254749	0.1		94 96 98 97 99 95 96	FLSLLPH	HCD
7676	C(+57.02)QYLALC(+57.02)PR	9	96	5907840	2	25.05	11795530	0.4	Carbamidomethylation	98 98 100 100 100 98 96 89 89	C(+57.02)QYLALC(+57.02)PR	HCD
11639	FPPWVR	6	96	4012239	2	35.47	8004333	0.0		97 98 99 95 95 94	FPPWVR	HCD
12089	FPPWVR	6	96	4012239	2	36.53	8004333	0.0		98 98 99 95 94 93	FPPWVR	HCD
11226	FPPWVR	6	96	4012238	2	34.46	8004333	-0.2		98 98 98 95 95 93	FPPWVR	HCD
3696	ALNAVSALAK	10	96	4792901	2	13.39	9565654	0.2		86 90 99 99 98 98 99 99 98 96	ALNAVSALAK	HCD
13588	FPPWVR	6	96	4012240	2	40.27	8004333	0.1		98 98 98 96 95 94	FPPWVR	HCD
4301	LLGAELR	7	96	3862395	2	15.45	7704650	-0.7		99 99 96 92 97 95 94	LLGAELR	HCD
9850	FPPWVR	6	96	4012239	2	30.79	8004333	-0.1		97 98 99 95 94 93	FPPWVR	HCD
12936	FPPWVR	6	96	4012240	2	38.67	8004333	0.2		97 98 98 95 95 94	FPPWVR	HCD
13353	FPPWVR	6	96	4012239	2	39.76	8004333	0.0		97 97 97 95 95 94	FPPWVR	HCD
13157	FPPWVR	6	96	4012238	2	39.25	8004333	-0.2		98 98 97 95 95 93	FPPWVR	HCD
7910	YLLVLK	6	96	3747519	2	25.62	7474894	-0.2		92 98 98 96 98 95	YLLVLK	HCD
3892	VFEELK	6	96	3827129	2	14.05	7634116	-0.4		95 96 99 97 96 93	VFEELK	HCD
3985	ALNAVSALAK	10	96	4792900	2	14.39	9565654	0.1		88 92 99 98 98 97 99 99 96 94	ALNAVSALAK	HCD
10518	C(+57.02)TGPSGWLLK	10	96	5597868	2	32.73	11175591	0.0	Carbamidomethylation	99 100 99 97 94 90 86 97 99 97	C(+57.02)TGPSGWLLK	HCD
14101	FPPWVR	6	96	4012239	2	41.49	8004333	0.0		98 98 97 95 95 93	FPPWVR	HCD
4441	LANAVSALAK	10	96	4792900	2	15.91	9565654	0.0		92 88 98 98 96 96 99 99 98 93	LANAVSALAK	HCD
7585	LSLLPH	6	96	3402104	2	24.80	6784064	-0.2		95 94 99 98 94 95	LSLLPH	HCD
5339	YAFLK	5	95	3211864	2	18.55	6403584	-0.3		91 95 96 98 99	YAFLK	HCD
8492	TAPQLLAAGLK	11	95	5418322	2	27.28	10816494	0.4		99 99 100 96 99 99 97 89 86 97 94	TAPQLLAAGLK	HCD
5799	YTLEVDAR	8	95	4837479	2	19.86	9654818	-0.5		95 98 99 99 95 92 97 92	YTLEVDAR	HCD
4286	LANAVSALAK	10	95	4792903	2	15.40	9565654	0.5		90 85 98 98 98 97 99 99 99 95	LANAVSALAK	HCD
8671	TAPQLLAAGLK	11	95	5418322	2	27.79	10816494	0.4		96 97 100 97 99 99 98 90 86 97 95	TAPQLLAAGLK	HCD
13968	FDTMFSLK	8	95	4947442	2	41.14	9874735	0.3		96 97 99 99 94 93 98 92	FDTMFSLK	HCD
7276	AVAEFFK	7	95	4062209	2	23.98	8104276	-0.3		89 91 99 100 97 98 97	AVAEFFK	HCD
4850	LLGAELR	7	95	3862395	2	17.15	7704650	-0.7		99 98 95 91 97 95 93	LLGAELR	HCD
7817	ALYADLEPK	9	95	5102744	2	25.43	10185334	0.7		90 94 99 98 97 98 99 96 90	ALYADLEPK	HCD
9119	LPGM(+15.99)TRPF	8	95	4677428	2	29.06	9334742	-3.4	Oxidation (M)	96 95 98 99 99 96 91 91	LPGM(+15.99)TRPF	HCD
4484	KDYYYYVKPR	10	95	4655744	3	16.04	13937029	-1.0		96 99 98 99 100 99 97 97 93 79	KDYYYYVKPR	HCD
9456	LLGDTLSK	8	95	4237500	2	29.72	8454858	-0.5		99 99 88 93 96 97 98 95	LLGDTLSK	HCD
12094	AFEELKELLQK	11	95	4499222	3	36.54	13467444	0.4		90 97 99 99 98 96 98 97 99 95 82	AFEELKELLQK	HCD
8661	LAQWLDATSK	10	95	5668034	2	27.76	11315923	0.0		95 97 98 97 97 96 95 97 97 88	LAQWLDATSK	HCD
7510	LLLLTR	6	95	3647552	2	24.59	7274956	0.4		85 94 100 100 99 97	LLLLTR	HCD
14282	YFAFFK	6	95	4117133	2	41.87	8214112	0.9		93 96 97 97 96 93	YFAFFK	HCD
7653	YLDFVR	6	95	4067186	2	25.00	8114228	-0.1		98 99 97 93 93 92	YLDFVR	HCD
703	KLDGLAAGAK	10	95	4722824	2	3.61	9425498	0.6		98 94 90 88 97 100 99 97 98 94	KLDGLAAGAK	HCD
6867	TAVSSFTDYK	10	95	5597718	2	22.88	11175291	0.0		92 93 99 99 95 94 94 98 98 90	TAVSSFTDYK	HCD
11038	VPPGFTMLR	9	95	5092796	2	33.93	10165477	-3.0		99 99 98 92 95 96 92 97 90	VPPGFTMLR	HCD
10663	MPFLLR	6	95	3887280	2	32.99	7754415	0.0		95 95 96 98 97 89	MPFLLR	HCD
10378	VLDELTALR	9	95	5153007	2	32.37	10285867	0.2		97 99 100 100 98 93 89 95 85	VLDELTALR	HCD
10367	FPPWVR	6	95	4012241	2	32.34	8004333	0.3		97 97 99 92 92 93	FPPWVR	HCD
9643	FPPWVR	6	95	4012238	2	30.28	8004333	-0.3		97 97 97 94 94 93	FPPWVR	HCD
7302	QGVDADLNVAR	11	95	5792993	2	24.05	11565835	0.4		86 98 100 99 98 98 98 94 96 96 82	QGVDADLNVAR	HCD
7080	PYGGLSPLR	9	95	4802690	2	23.44	9585236	-0.2		95 98 99 97 97 95 90 97 89	PYGGLSPLR	HCD
3260	THPELSHQALLR	12	95	4679247	3	12.06	14007524	-0.1		90 92 98 99 99 98 97 91 97 98 98 82	THPELSHQALLR	HCD
7899	VLAPFLK	7	95	3942575	2	25.60	7865003	0.2		96 99 99 92 94 95 89	VLAPFLK	HCD
8073	LLLPLR	6	95	3627576	2	26.11	7235007	-0.1		86 100 99 95 97 94	LLLPLR	HCD
4206	FTPFR	5	95	3341816	2	15.14	6663489	-0.5		95 97 93 95 95	FTPFR	HCD
13986	LPTALNAVSALAK	13	95	6348823	2	41.19	12677500	0.1		98 98 100 100 97 93 96 95 83 90 95 96 93	LPTALNAVSALAK	HCD
4276	C(+57.02)LLELKR	7	95	3111844	3	15.38	9305320	-0.6	Carbamidomethylation	98 99 100 98 95 92 85	C(+57.02)LLELKR	HCD
10583	FPPWVR	6	95	4012242	2	32.85	8004333	0.7		97 97 99 92 92 92	FPPWVR	HCD
15190	WELLQQVDTSTR	12	95	7383779	2	44.02	14747417	-0.3		99 100 100 100 97 96 98 98 99 88 88 77	WELLQQVDTSTR	HCD
8740	DSYPLLC(+57.02)GPK	10	95	5752847	2	27.99	11485535	1.3	Carbamidomethylation	85 96 99 99 99 98 97 92 92 91	DSYPLLC(+57.02)GPK	HCD
11046	FPPWVR	6	94	4012236	2	33.95	8004333	-0.8		97 97 99 93 92 91	FPPWVR	HCD
3485	LLFAGK	6	94	3247075	2	12.76	6474006	-0.2		97 99 97 95 88 93	LLFAGK	HCD
4489	LLGAELR	7	94	3862396	2	16.06	7704650	-0.4		98 98 92 90 97 95 93	LLGAELR	HCD
4247	LAADDFR	7	94	4042040	2	15.27	8063922	1.6		96 97 94 93 95 96 92	LAADDFR	HCD
15689	FDALFSLK	8	94	4707607	2	45.14	9395065	0.4		95 95 93 95 95 94 98 93	FDALFSLK	HCD
16106	FDALFSLK	8	94	4707601	2	46.21	9395065	-1.0		96 97 99 96 91 89 97 93	FDALFSLK	HCD
8115	YLDFVR	6	94	4067186	2	26.22	8114228	-0.3		97 98 97 93 92 91	YLDFVR	HCD
6886	PYGGLSPLR	9	94	4802690	2	22.93	9585236	-0.2		95 98 98 96 96 94 90 97 89	PYGGLSPLR	HCD
3168	LLFAGK	6	94	3247077	2	11.74	6474006	0.3		98 99 97 95 88 92	LLFAGK	HCD
6668	LELSENLR	8	94	4872693	2	22.38	9725240	0.2		96 99 98 96 98 90 96 84	LELSENLR	HCD
11217	VPPGFTMLR	9	94	5092795	2	34.43	10165477	-3.1		99 99 98 93 96 96 88 95 88	VPPGFTMLR	HCD
4550	LDC(+57.02)LQC(+57.02)VAK	9	94	5537709	2	16.25	11055259	1.2	Carbamidomethylation	93 96 99 98 92 93 93 97 90	LDC(+57.02)LQC(+57.02)VAK	HCD
17879	YFSVEEYVLK	10	94	6388251	2	50.61	12756387	-2.3		93 94 99 95 97 97 90 94 95 90	YFSVEEYVLK	HCD
15095	TSVPSFSYLC(+57.02)VR	12	94	7083526	2	43.76	14146914	-0.5	Carbamidomethylation	94 96 99 97 97 97 97 97 96 89 90 83	TSVPSFSYLC(+57.02)VR	HCD
4049	VATVSPLR	8	94	4217581	2	14.62	8415021	-0.5		99 100 100 100 96 85 94 82	VATVSPLR	HCD
3471	ATVLGTLK	8	94	4017548	2	12.73	8014960	-1.2		95 98 100 99 84 92 98 90	ATVLGTLK	HCD
8565	DSYPLLC(+57.02)GPK	10	94	5752840	2	27.49	11485535	0.0	Carbamidomethylation	84 96 99 99 99 97 96 92 92 92	DSYPLLC(+57.02)GPK	HCD
3102	THPELSHQALLR	12	94	4679246	3	11.55	14007524	-0.4		92 93 97 99 98 99 97 89 96 97 97 78	THPELSHQALLR	HCD
8302	TLLDLDNTR	9	94	5307855	2	26.74	10595559	0.6		99 99 100 100 97 96 84 91 83	TLLDLDNTR	HCD
3509	LLSLGSK	7	94	3592287	2	12.82	7164432	-0.5		98 98 99 96 84 92 93	LLSLGSK	HCD
7474	YLDFVR	6	94	4067187	2	24.49	8114228	0.0		98 99 95 91 92 90	YLDFVR	HCD
7872	ENNC(+57.02)ALHGTNVK	12	94	6788237	2	25.54	13556252	5.7	Carbamidomethylation	70 73 94 100 100 100 100 98 99 99 100 99	ENNC(+57.02)ALHGTNVK	HCD
9007	C(+57.02)GQYLALC(+57.02)PR	10	94	6192946	2	28.75	12365742	0.3	Carbamidomethylation	90 81 98 100 100 100 98 98 91 86	C(+57.02)GQYLALC(+57.02)PR	HCD
3651	ATVLGTLK	8	94	4017551	2	13.24	8014960	-0.4		97 99 100 99 79 90 98 91	ATVLGTLK	HCD
8745	TYQALLLAK	9	94	5108078	2	28.01	10196015	-0.4		88 88 96 95 96 98 97 97 92	TYQALLLAK	HCD
7044	AEWNLVK	7	94	4302378	2	23.36	8584599	1.3		95 99 95 83 92 96 98	AEWNLVK	HCD
3764	VATVSPLR	8	94	4217583	2	13.61	8415021	-0.1		99 100 100 100 96 82 94 82	VATVSPLR	HCD
8121	VAAMSTLK	8	94	4107317	2	26.24	8194524	-4.4		77 89 97 97 98 98 99 97	VAAMSTLK	HCD
10834	FPPWVR	6	94	4012241	2	33.36	8004333	0.5		97 97 97 93 91 90	FPPWVR	HCD
11612	YQLLYLR	7	94	4847820	2	35.41	9675491	0.4		93 95 100 99 91 94 86	YQLLYLR	HCD
5517	EALSVPYK	8	94	4537503	2	19.06	9054858	0.3		94 97 99 98 95 85 95 89	EALSVPYK	HCD
11625	VPPGFTMLR	9	94	5092794	2	35.44	10165477	-3.3		98 99 97 90 94 94 91 96 87	VPPGFTMLR	HCD
8239	TSC(+57.02)FQYQLGGEK	12	94	7093239	2	26.58	14166343	-0.7	Carbamidomethylation	93 94 100 98 94 96 93 97 92 90 98 82	TSC(+57.02)FQYQLGGEK	HCD
8395	DSYPLLC(+57.02)GPK	10	93	5752838	2	26.98	11485535	-0.3	Carbamidomethylation	84 95 99 98 99 98 96 89 90 90	DSYPLLC(+57.02)GPK	HCD
8747	C(+57.02)TLC(+57.02)FFHSTNVK	12	93	5052359	3	28.01	15126853	0.3	Carbamidomethylation	89 97 100 100 99 98 98 89 87 88 97 85	C(+57.02)TLC(+57.02)FFHSTNVK	HCD
9160	FPPWVR	6	93	4012241	2	29.13	8004333	0.3		96 96 99 91 91 90	FPPWVR	HCD
4683	LLGAELR	7	93	3862397	2	16.64	7704650	-0.3		98 97 88 89 97 95 93	LLGAELR	HCD
15164	VSSYLPLLKEPT	12	93	6738823	2	43.95	13457493	0.5		93 94 98 98 100 98 97 98 94 96 82 79	VSSYLPLLKEPT	HCD
5632	YTLEVDAR	8	93	4837482	2	19.36	9654818	0.1		94 98 98 99 94 92 95 79	YTLEVDAR	HCD
9318	NQVSLTC(+57.02)LVK	10	93	5813195	2	29.40	11606223	1.9	Carbamidomethylation	88 95 99 99 98 95 88 95 95 84	NQVSLTC(+57.02)LVK	HCD
15400	TAVPSFSYLC(+57.02)VR	12	93	7003558	2	44.45	13986965	0.3	Carbamidomethylation	91 94 98 99 97 97 97 97 96 90 89 79	TAVPSFSYLC(+57.02)VR	HCD
4845	VATVSPLR	8	93	4217581	2	17.14	8415021	-0.5		95 98 100 99 92 88 96 81	VATVSPLR	HCD
6658	ESTLHLVLR	9	93	3565450	3	22.36	10666135	-0.3		92 92 95 98 97 98 95 97 78	ESTLHLVLR	HCD
3427	VATVSPLR	8	93	4217580	2	12.60	8415021	-0.8		93 97 100 98 92 88 94 87	VATVSPLR	HCD
8058	GPYGGLSPLR	10	93	5087798	2	26.06	10155450	0.0		94 96 100 99 99 99 94 83 92 79	GPYGGLSPLR	HCD
6639	VVDALTEAVK	10	93	5228007	2	22.31	10435862	0.7		96 99 99 89 90 85 96 96 97 89	VVDALTEAVK	HCD
14946	NLNAVSALAK	10	93	5007928	2	43.41	9995713	-0.2		94 99 98 99 99 95 95 98 82 75	NLNAVSALAK	HCD
8311	NLWSTLK	7	93	4312452	2	26.76	8604756	0.3		81 92 99 96 95 97 94	NLWSTLK	HCD
9524	ENPYGGLSRLP	11	93	6018118	2	29.91	12016091	0.0		91 82 95 97 92 89 97 96 96 98 93	ENPYGGLSRLP	HCD
7896	LKFEMEQNLR	10	93	4365642	3	25.60	13066704	0.2		93 96 99 100 99 99 85 92 96 74	LKFEMEQNLR	HCD
10431	SLFQFR	6	93	3992189	2	32.52	7964232	0.2		92 95 98 94 96 85	SLFQFR	HCD
11052	EVPLETFK	8	93	4817633	2	33.97	9615120	0.0		87 89 99 98 98 87 96 92	EVPLETFK	HCD
4941	LANAVSALAK	10	93	4792899	2	17.42	9565654	-0.1		87 82 98 98 96 95 94 98 97 89	LANAVSALAK	HCD
17153	LLPTALNAVSALAK	14	93	6914247	2	48.60	13808340	0.6		96 96 97 97 96 96 90 94 93 85 86 94 94 90	LLPTALNAVSALAK	HCD
4516	VATVSPLR	8	93	4217583	2	16.13	8415021	-0.2		99 99 100 100 95 78 93 82	VATVSPLR	HCD
975	AGGGALGVDK	10	93	4227300	2	4.45	8434450	0.6		88 89 94 95 98 97 87 96 96 93	AGGGALGVDK	HCD
3135	ATVLGTLK	8	93	4017550	2	11.64	8014960	-0.6		95 98 100 99 78 89 98 90	ATVLGTLK	HCD
3082	LDC(+57.02)LQC(+57.02)VAK	9	93	5537698	2	11.47	11055259	-0.7	Carbamidomethylation	93 96 99 100 90 88 88 95 89	LDC(+57.02)LQC(+57.02)VAK	HCD
15632	TYYNEC(+57.02)ALC(+57.02)VFR	12	93	7983530	2	45.01	15946909	0.4	Carbamidomethylation	80 82 100 97 99 98 97 97 97 96 96 78	TYYNEC(+57.02)ALC(+57.02)VFR	HCD
8966	AFYLGNNLQC(+57.02)K	11	93	6643267	2	28.63	13266389	-0.1	Carbamidomethylation	79 86 99 99 94 93 93 97 96 98 90	AFYLGNNLQC(+57.02)K	HCD
9976	LLPHALNAVSALAK	14	93	4732889	3	31.15	14168452	-0.2		90 90 94 96 97 93 85 98 95 94 92 96 97 86	LLPHALNAVSALAK	HCD
16640	FLSLLPHALN	10	93	5628270	2	47.32	11236389	0.5		90 93 97 99 99 94 90 93 94 82	FLSLLPHALN	HCD
2680	EVPLR	5	93	3071900	2	10.28	6123595	9.6		96 96 92 95 85	EVPLR	HCD
5530	AELNVPYK	8	93	4672557	2	19.10	9324967	0.2		86 96 99 92 95 92 96 89	AELNVPYK	HCD
3614	VATVSPLR	8	93	4217582	2	13.11	8415021	-0.2		99 99 100 100 96 77 92 80	VATVSPLR	HCD
7576	LPHALNAVSALAK	13	93	4355944	3	24.78	13037612	0.2		90 73 92 94 96 93 99 99 90 95 98 97 90	LPHALNAVSALAK	HCD
10856	VPPGFTMLR	9	93	5092796	2	33.42	10165477	-3.0		99 99 98 93 96 94 80 92 85	VPPGFTMLR	HCD
3803	FTPFR	5	92	3341815	2	13.74	6663489	-0.8		94 96 90 92 92	FTPFR	HCD
4555	LWSTLK	6	92	3742234	2	16.26	7464327	-0.7		92 93 93 92 92 94	LWSTLK	HCD
2790	NLSPLR	6	92	3502108	2	10.60	6984075	-0.7		94 99 98 92 93 81	NLSPLR	HCD
5734	ALNAVSALAK	10	92	4792900	2	19.65	9565654	0.1		65 89 98 98 97 97 96 99 98 92	ALNAVSALAK	HCD
4721	LWSTLK	6	92	3742238	2	16.76	7464327	0.6		91 93 94 93 92 94	LWSTLK	HCD
10464	PPGFTRPF	8	92	4597452	2	32.61	9174759	0.0		92 90 92 95 94 91 95 94	PPGFTRPF	HCD
5303	ALNAVSALAK	10	92	4792900	2	18.44	9565654	0.0		70 79 98 98 97 96 99 99 98 93	ALNAVSALAK	HCD
4359	VATVSPLR	8	92	4217583	2	15.63	8415021	-0.1		99 100 100 99 92 78 93 82	VATVSPLR	HCD
2916	LDC(+57.02)LQC(+57.02)VAK	9	92	5537697	2	10.96	11055259	-1.0	Carbamidomethylation	91 95 99 97 91 88 89 96 89	LDC(+57.02)LQC(+57.02)VAK	HCD
6474	LLTQMLK	7	92	4237592	2	21.86	8455045	-0.6		99 99 93 87 90 93 88	LLTQMLK	HCD
4468	LSNVVLTTR	9	92	5018006	2	16.00	10015869	-0.3		97 98 99 100 98 96 86 92 66	LSNVVLTTR	HCD
4132	ALNAVSALAK	10	92	4792899	2	14.90	9565654	-0.2		68 77 98 98 97 97 99 99 98 93	ALNAVSALAK	HCD
3843	ALNAVSALAK	10	92	4792899	2	13.89	9565654	-0.3		70 79 98 98 97 96 99 99 96 93	ALNAVSALAK	HCD
6105	LELSENLR	8	92	4872693	2	20.80	9725240	0.1		89 98 97 95 98 89 96 78	LELSENLR	HCD
1808	HLLVLK	6	92	3617498	2	7.48	7214850	0.0		79 91 97 97 96 95	HLLVLK	HCD
4681	VATVSPLR	8	92	4217582	2	16.64	8415021	-0.2		99 100 100 100 95 76 92 79	VATVSPLR	HCD
7257	YEELQLTQR	9	92	5903044	2	23.94	11785930	1.0		96 100 100 100 93 96 90 83 74	YEELQLTQR	HCD
9845	VLC(+57.02)AVADALGK	11	92	5588080	2	30.77	11156008	0.6	Carbamidomethylation	76 85 99 97 97 95 95 95 98 92 87	VLC(+57.02)AVADALGK	HCD
9137	LGPALLTRP	9	92	4692953	2	29.09	9365756	0.4		96 95 100 100 100 96 82 85 79	LGPALLTRP	HCD
3346	LSWLAFC(+57.02)LP	9	92	5537842	2	12.33	11055630	-8.2	Carbamidomethylation	89 93 93 96 95 95 98 96 76	LSWLAFC(+57.02)LP	HCD
7092	VDTLSVELGV	10	92	5162849	2	23.47	10305547	0.4		86 94 94 96 98 93 97 96 88 80	VDTLSVELGV	HCD

## Sheet: adult-red-alk
Scan	Peptide	Tag length	ALC (%)	m/z	z	RT	Mass	ppm	PTM	local confidence (%)	tag (>=0%)	mode
5762	HDYFPK	6	99	4036951	2	14.74	8053759	-0.2		99 100 100 100 100 100	HDYFPK	HCD
5974	HDYFPK	6	99	4036950	2	15.24	8053759	-0.6		99 99 99 100 100 100	HDYFPK	HCD
7934	DHDYFPK	7	99	4612084	2	19.32	9204028	-0.5		99 100 100 100 100 100 99	DHDYFPK	HCD
3032	HDYFPK	6	99	4036953	2	8.65	8053759	0.1		99 99 100 100 99 99	HDYFPK	HCD
7694	DHDYFPK	7	99	4612087	2	18.81	9204028	0.2		98 99 100 100 100 99 99	DHDYFPK	HCD
2803	HDYFPK	6	98	4036948	2	8.12	8053759	-1.0		98 98 99 100 99 99	HDYFPK	HCD
1341	MLQKNHMV	8	98	5007571	2	4.63	9994994	0.3		97 99 98 99 98 99 99 98	MLQKNHMV	HCD
5541	HDYFPK	6	98	4036938	2	14.24	8053759	-3.5		98 99 99 100 97 98	HDYFPK	HCD
11879	YLDFVR	6	98	4067185	2	27.05	8114228	-0.3		99 99 100 99 97 96	YLDFVR	HCD
5273	RLPALLVR	8	98	4693191	2	13.69	9366232	0.4		95 98 98 98 99 99 99 99	RLPALLVR	HCD
15072	LLGDTLSKATN	11	98	5668137	2	33.53	11316135	-0.7		99 100 99 100 100 100 100 94 96 99 95	LLGDTLSKATN	HCD
17037	WDPALDLKE	9	98	5437776	2	37.00	10855393	1.2		98 99 99 99 99 96 98 97 99	WDPALDLKE	HCD
2893	KNLLKYD	7	98	4472581	2	8.32	8925018	-0.2		99 96 99 100 98 97 98	KNLLKYD	HCD
18338	LATTFEELFHR	11	98	6823535	2	39.31	13626931	-0.6		98 99 100 100 99 100 100 100 98 99 85	LATTFEELFHR	HCD
14440	PPGFTRPF	8	97	4597451	2	32.33	9174759	-0.4		98 99 99 100 99 98 95 95	PPGFTRPF	HCD
18519	WDPALVLKQ	9	97	5353057	2	39.68	10685967	0.1		99 100 99 99 100 99 99 98 87	WDPALVLKQ	HCD
14187	PPGFTRFP	8	97	4597444	2	31.81	9174759	-1.8		98 99 99 100 100 97 96 92	PPGFTRFP	HCD
6024	TTFEELSH	8	97	4822241	2	15.36	9624345	-0.9		98 99 98 99 98 96 98 93	TTFEELSH	HCD
14707	PPGFTRFP	8	97	4597449	2	32.84	9174759	-0.6		98 98 99 99 99 98 97 92	PPGFTRFP	HCD
2731	SPLRLS	6	97	3367056	2	7.95	6713966	0.1		98 98 99 94 98 98	SPLRLS	HCD
18368	TTFEELFH	8	97	5122426	2	39.36	10224709	-0.2		98 98 98 99 99 97 98 93	TTFEELFH	HCD
43762	PTALNAVSALAKWP	14	97	7199071	2	86.17	14377979	1.3		91 99 100 100 99 99 99 98 98 99 99 99 95 89	PTALNAVSALAKWP	HCD
6823	RLLLPLR	7	97	4408083	2	16.95	8796017	0.5		98 99 100 99 92 96 98	RLLLPLR	HCD
10248	LSLLPH	6	97	3402106	2	23.80	6784064	0.4		97 96 99 99 96 98	LSLLPH	HCD
13926	PPGFTRPF	8	97	4597453	2	31.30	9174759	0.2		98 98 99 99 98 96 96 95	PPGFTRPF	HCD
8300	TEGDEEENVEEKELS	15	97	8688716	2	20.04	17357271	0.9		95 99 97 99 100 100 100 98 99 100 100 93 98 97 89	TEGDEEENVEEKELS	HCD
15492	PFRVY	5	97	3411910	2	34.30	6803646	4.2		95 97 98 98 98	PFRVY	HCD
18642	FPPWVR	6	97	4012236	2	39.92	8004333	-0.9		98 98 99 96 96 95	FPPWVR	HCD
18082	TTFEELFH	8	97	5122428	2	38.85	10224709	0.2		99 99 97 99 99 97 97 92	TTFEELFH	HCD
15196	PFRVY	5	97	3411877	2	33.77	6803646	-5.6		94 97 98 98 98	PFRVY	HCD
11765	LATTFEELSH	10	97	5742830	2	26.81	11465557	-3.6		92 97 100 99 98 99 99 99 98 91	LATTFEELSH	HCD
4120	EAWLPK	6	97	3722081	2	10.93	7424014	0.3		92 93 99 100 99 99	EAWLPK	HCD
22191	LSALFSDASLKV	12	97	6258533	2	46.58	12496917	0.3		95 98 100 100 100 97 96 96 98 98 95 93	LSALFSDASLKV	HCD
1858	MSNAEDVHTE	10	97	5667327	2	5.73	11314502	0.5		94 98 99 98 99 97 97 97 96 94	MSNAEDVHTE	HCD
5886	SDVVEEAVK	9	96	4882540	2	15.02	9744920	1.5		90 96 99 100 100 100 95 97 97	SDVVEEAVK	HCD
20793	PPGFTPFRLT	10	96	5668127	2	43.84	11316077	2.8		98 99 99 100 100 95 89 92 99 98	PPGFTPFRLT	HCD
13698	PPGFTRPF	8	96	4597448	2	30.79	9174759	-1.0		98 98 99 99 98 95 94 94	PPGFTRPF	HCD
26085	PPGFTPFR	8	96	4597447	2	53.59	9174759	-1.2		99 99 100 100 100 86 96 96	PPGFTPFR	HCD
26141	PPGFTPFR	8	96	4597458	2	53.69	9174759	1.4		99 99 100 100 100 86 96 96	PPGFTPFR	HCD
3691	LLPLR	5	96	3062152	2	10.00	6104166	-1.1		99 99 96 98 91	LLPLR	HCD
3823	LRPAF	5	96	3021846	2	10.29	6023540	1.2		95 93 97 99 99	LRPAF	HCD
5321	YADLEPK	7	96	4182133	2	13.79	8344123	-0.2		99 99 99 96 98 91 93	YADLEPK	HCD
27714	FLSLLPHALNAVSALAK	17	96	8830224	2	56.35	17640298	0.3		80 88 95 99 100 99 99 99 99 96 95 98 98 98 99 99 99	FLSLLPHALNAVSALAK	HCD
4180	RRPAM(+15.99)LRVLPK	11	96	3389649	4	11.04	13518235	5.2	Oxidation (M)	99 100 100 100 100 99 95 93 97 90 89	RRPAM(+15.99)LRVLPK	HCD
19964	NPQLGPVLRLPP	12	96	6508909	2	42.33	12997664	0.7		90 99 99 100 99 92 92 98 98 99 96 97	NPQLGPVLRLPP	HCD
8000	ALNYRPDM	8	96	4902371	2	19.45	9784593	0.4		94 96 98 98 97 93 98 97	ALNYRPDM	HCD
2680	VSALAKHF	8	96	4367529	2	7.82	8714916	-0.4		98 99 98 98 97 96 97 89	VSALAKHF	HCD
787	VEEKELS	7	96	4172159	2	3.49	8324178	-0.8		93 98 99 93 98 98 96	VEEKELS	HCD
12098	LPGM(+15.99)TRPF	8	96	4677427	2	27.49	9334742	-3.6	Oxidation (M)	97 97 99 99 98 96 92 92	LPGM(+15.99)TRPF	HCD
13005	DPERPPGFTPFR	12	96	4725744	3	29.22	14146992	1.5		97 99 100 96 99 96 95 100 100 97 97 81	DPERPPGFTPFR	HCD
20510	PPGFTPFRLT	10	96	5668116	2	43.29	11316077	0.9		98 99 99 100 100 93 86 91 99 98	PPGFTPFRLT	HCD
2390	GPLKPGVD	8	96	3917239	2	7.12	7814333	-0.2		91 97 100 99 94 90 99 99	GPLKPGVD	HCD
9858	VDTLEDVVKT	10	96	5598011	2	23.02	11175867	0.9		92 97 99 100 100 96 96 98 97 86	VDTLEDVVKT	HCD
6123	EAWLPK	6	96	3722078	2	15.56	7424014	-0.5		90 90 98 100 99 99	EAWLPK	HCD
13462	PGFTPFR	7	96	4112209	2	30.28	8204232	5.1		98 98 100 98 90 93 95	PGFTPFR	HCD
2155	PSDLVKD	7	96	3872054	2	6.43	7723967	-0.7		94 97 99 99 99 91 93	PSDLVKD	HCD
3761	LPTEKLT	7	96	4012405	2	10.18	8004644	2.6		98 95 93 96 96 97 97	LPTEKLT	HCD
15064	TELDAGLAESRLT	13	96	6883573	2	33.52	13746990	0.8		98 100 100 100 100 99 100 97 97 86 93 93 85	TELDAGLAESRLT	HCD
15745	FPPWVR	6	96	4012238	2	34.74	8004333	-0.4		98 98 97 95 95 94	FPPWVR	HCD
17549	FPPWVR	6	96	4012238	2	37.90	8004333	-0.3		98 98 97 95 95 94	FPPWVR	HCD
11581	FEELFH	6	95	4111950	2	26.45	8203755	-0.1		97 99 100 97 92 91	FEELFH	HCD
1298	LLKQNHMV	8	95	3281883	3	4.52	9815430	0.1		99 100 97 98 89 93 98 92	LLKQNHMV	HCD
53132	SFALNAVSTLVHPW	14	95	7714086	2	104.09	15408037	-0.7		88 95 100 100 99 98 98 95 94 99 99 100 90 88	SFALNAVSTLVHPW	HCD
5143	PSWLPK	6	95	3642104	2	13.33	7264064	-0.1		92 95 99 100 94 95	PSWLPK	HCD
5506	FTPFR	5	95	3341816	2	14.17	6663489	-0.5		96 98 94 95 95	FTPFR	HCD
16966	FPPWVR	6	95	4012238	2	36.88	8004333	-0.3		97 97 96 94 94 97	FPPWVR	HCD
18384	FPPWVR	6	95	4012242	2	39.41	8004333	0.7		98 98 97 95 94 93	FPPWVR	HCD
15566	WDPALDLKQ	9	95	5432847	2	34.43	10845552	-0.4		90 92 97 97 97 96 98 98 96	WDPALDLKQ	HCD
16626	FPPWVR	6	95	4012241	2	36.29	8004333	0.5		98 98 96 94 94 94	FPPWVR	HCD
26443	PPGFTPFR	8	95	4597449	2	54.20	9174759	-0.7		98 99 99 100 99 81 94 95	PPGFTPFR	HCD
11844	LPGM(+15.99)TRPF	8	95	4677426	2	26.98	9334742	-3.9	Oxidation (M)	95 94 97 98 97 95 95 94	LPGM(+15.99)TRPF	HCD
14044	PGFTPFR	7	95	4112195	2	31.53	8204232	1.5		98 98 100 99 89 92 93	PGFTPFR	HCD
7099	TVLKGLSPLR	10	95	5423478	2	17.52	10826812	-0.1		97 98 100 99 95 99 96 86 93 92	TVLKGLSPLR	HCD
14310	SEDLTGLRAL	10	95	5377932	2	32.06	10735715	0.3		90 98 100 100 99 89 96 92 96 96	SEDLTGLRAL	HCD
11791	PGFTPFR	7	95	4112227	2	26.86	8204232	9.3		98 98 100 99 89 92 93	PGFTPFR	HCD
43766	LPTALNAVSALAKWP	15	95	7764510	2	86.18	15508821	3.5		98 99 100 100 100 99 100 99 97 97 100 100 99 80 65	LPTALNAVSALAKWP	HCD
18221	FLSLLPH	7	95	4137451	2	39.12	8254749	1.0		92 95 98 96 98 94 96	FLSLLPH	HCD
9940	LDAGLAESRMT	11	95	5822901	2	23.18	11625652	0.4		97 98 100 100 100 99 98 82 95 92 89	LDAGLAESRMT	HCD
2270	LPTEKLTK	8	95	3105269	3	6.77	9285593	-0.3		97 97 96 96 91 97 97 92	LPTEKLTK	HCD
13788	PGFTPFR	7	95	4112214	2	30.98	8204232	6.2		98 98 100 98 89 92 93	PGFTPFR	HCD
11353	VGDTLEDVVKT	11	95	5883107	2	25.99	11746082	-1.2		89 93 98 98 100 99 95 95 99 97 85	VGDTLEDVVKT	HCD
42893	PTALNAVSALAKWP	14	95	7198998	2	84.37	14377979	-8.9		91 99 100 100 99 99 99 99 99 99 99 99 83 69	PTALNAVSALAKWP	HCD
6977	FTPFR	5	95	3341815	2	17.23	6663489	-0.6		96 97 94 95 95	FTPFR	HCD
23684	QDKDEKAFEELKELLQKNHMV	21	95	12866531	2	49.33	25713000	-3.3		56 81 86 89 100 99 100 99 100 100 100 100 100 100 100 99 100 99 98 99 97	QDKDEKAFEELKELLQKNHMV	HCD
31012	LPVALSALSALLLT	14	95	6914426	2	62.17	13808591	8.3		90 90 99 99 99 97 96 96 95 98 99 97 95 82	LPVALSALSALLLT	HCD
18982	TATFEELFH	9	95	5477603	2	40.55	10935081	-1.8		87 90 99 99 99 98 97 97 90	TATFEELFH	HCD
19014	EGGPYGGLSPLRVT	14	95	7018694	2	40.61	14017251	-0.5		97 90 96 100 100 100 99 100 99 94 91 83 93 89	EGGPYGGLSPLRVT	HCD
17834	FPPWVR	6	95	4012241	2	38.40	8004333	0.5		97 97 96 92 92 96	FPPWVR	HCD
11594	HALNAVSALAKWP	13	95	6893912	2	26.48	13767563	8.3		99 99 100 98 99 99 96 96 99 100 99 85 70	HALNAVSALAKWP	HCD
1772	VGKEAALAAGAK	12	95	5433196	2	5.55	10846240	0.7		81 86 98 100 100 100 100 100 100 98 92 89	VGKEAALAAGAK	HCD
7654	VPPKGWM	7	95	4077177	2	18.72	8134207	0.2		99 99 97 95 82 94 99	VPPKGWM	HCD
12717	GLWSTLKNVGK	11	95	6018482	2	28.65	12016819	0.0		73 92 100 100 99 99 99 96 99 93 94	GLWSTLKNVGK	HCD
13467	PPGFTRPF	8	95	4597448	2	30.29	9174759	-1.0		97 96 96 97 94 90 95 95	PPGFTRPF	HCD
23419	LPGM(+15.99)TPFR	8	95	4677414	2	48.83	9334742	-6.4	Oxidation (M)	99 99 99 100 99 76 91 96	LPGM(+15.99)TPFR	HCD
23706	FLSLLPHAL	9	94	5058061	2	49.38	10095960	1.5		93 96 98 99 99 95 88 93 93	FLSLLPHAL	HCD
12721	LVSGAVSLVKKL	12	94	4052673	3	28.65	12127805	-0.4		89 95 99 88 95 96 99 99 98 98 92 90	LVSGAVSLVKKL	HCD
6380	EAWLPK	6	94	3722079	2	16.08	7424014	-0.3		88 88 97 99 98 99	EAWLPK	HCD
22362	VPPGFTLMRL	10	94	5658216	2	46.90	11296318	-2.8		99 99 99 95 98 99 90 90 84 96	VPPGFTLMRL	HCD
6835	TGSSDPALDLKQ	12	94	6163120	2	16.97	12306091	0.3		86 83 100 100 100 96 96 97 98 99 98 86	TGSSDPALDLKQ	HCD
16878	NPQLGPVLRLPP	12	94	6508905	2	36.73	12997664	0.1		90 99 99 100 98 84 85 92 97 99 97 97	NPQLGPVLRLPP	HCD
8137	VPPKGWM	7	94	4077179	2	19.74	8134207	0.6		99 99 97 94 81 94 99	VPPKGWM	HCD
12940	LNAVSALAKHF	11	94	5858350	2	29.09	11696558	-0.2		91 93 100 100 96 95 98 96 96 85 92	LNAVSALAKHF	HCD
9718	VPPQGWM(+15.99)	7	94	4156969	2	22.78	8293793	0.0	Oxidation (M)	94 93 90 90 96 99 99	VPPQGWM(+15.99)	HCD
7144	VPPM(+15.99)PM(+15.99)R	7	94	4302099	2	17.62	8584092	-4.6	Oxidation (M)	98 99 96 95 92 95 87	VPPM(+15.99)PM(+15.99)R	HCD
17464	NPQLGPVLRLPP	12	94	6508904	2	37.73	12997664	0.0		90 99 99 100 99 85 85 91 91 99 99 98	NPQLGPVLRLPP	HCD
9447	VPPQGWM(+15.99)	7	94	4156970	2	22.28	8293793	0.3	Oxidation (M)	93 93 91 91 95 99 99	VPPQGWM(+15.99)	HCD
31278	LPHALNAVSALAKPW	15	94	7944519	2	62.73	15868933	-2.6		98 97 100 100 99 96 98 98 91 92 99 99 99 79 73	LPHALNAVSALAKPW	HCD
9987	LSLLPH	6	94	3402104	2	23.29	6784064	-0.1		92 89 99 98 95 95	LSLLPH	HCD
2126	QGELETDREEE	11	94	6677942	2	6.35	13335632	7.9		88 95 100 100 100 95 88 80 98 99 97	QGELETDREEE	HCD
6478	DAGLAESRLT	10	94	5167698	2	16.29	10315247	0.4		82 94 99 100 100 100 87 89 98 96	DAGLAESRLT	HCD
20405	RDAGLAESRMT	11	94	6037940	2	43.11	12055823	-7.3		95 99 99 99 100 99 99 89 92 90 79	RDAGLAESRMT	HCD
2949	WSTLKQ	6	94	3817111	2	8.46	7614072	0.6		90 98 96 96 95 92	WSTLKQ	HCD
2466	DMLKRPD	7	94	4377261	2	7.33	8734378	-0.1		96 98 99 97 92 90 90	DMLKRPD	HCD
8398	VPPKGWM	7	94	4077176	2	20.25	8134207	0.0		99 99 97 94 80 93 99	VPPKGWM	HCD
19123	NPQLGPVLRLPP	12	94	6508903	2	40.79	12997664	-0.2		89 99 98 100 99 85 85 91 91 99 99 99	NPQLGPVLRLPP	HCD
9196	LGM(+15.99)TPFR	7	94	4192166	2	21.80	8364214	-3.3	Oxidation (M)	96 94 100 99 87 91 93	LGM(+15.99)TPFR	HCD
6193	DSPALDLKQ	9	94	4937611	2	15.69	9855080	-0.4		84 95 99 99 97 95 97 98 85	DSPALDLKQ	HCD
4847	DFDDHP	6	94	3731430	2	12.64	7442714	0.0		89 96 98 95 92 95	DFDDHP	HCD
11331	FEELFH	6	94	4111955	2	25.94	8203755	1.0		93 98 98 95 92 90	FEELFH	HCD
18406	LPHALNAVSTLVHWP	15	94	8279600	2	39.45	16538992	3.8		98 98 100 100 99 97 98 98 98 93 98 99 99 79 60	LPHALNAVSTLVHWP	HCD
15298	ESAELDAGLAESRMT	15	94	7903644	2	33.96	15787195	-3.3		90 79 99 100 100 100 99 97 100 98 99 90 95 88 81	ESAELDAGLAESRMT	HCD
11152	DLLKKELL	8	94	4863099	2	25.58	9706063	-1.0		87 98 100 98 79 93 100 99	DLLKKELL	HCD
7449	TLAEDMEASSSGTAH	15	94	7538220	2	18.29	15056304	-0.6		81 89 98 100 100 98 99 97 97 98 97 91 95 96 78	TLAEDMEASSSGTAH	HCD
9436	QNEVEEERLK	10	94	6373170	2	22.26	12726309	-8.9		72 90 100 100 100 99 97 89 99 96	QNEVEEERLK	HCD
21036	PPGFTPFRLT	10	94	5668115	2	44.35	11316077	0.6		98 99 99 100 99 86 76 87 99 98	PPGFTPFRLT	HCD
18101	FPPWVR	6	94	4012235	2	38.90	8004333	-0.9		97 97 96 92 92 91	FPPWVR	HCD
4417	DFDDHP	6	94	3731431	2	11.63	7442714	0.2		88 96 98 95 92 95	DFDDHP	HCD
15030	TFEELFH	7	94	4617188	2	33.43	9214232	-0.2		90 92 100 98 95 93 91	TFEELFH	HCD
1025	EVPVEKT	7	94	4012213	2	3.92	8004280	0.1		96 90 99 98 97 87 90	EVPVEKT	HCD
5950	DSPALDLKQ	9	94	4937613	2	15.18	9855080	0.0		81 93 99 99 97 95 96 98 86	DSPALDLKQ	HCD
3762	VPPKGWM(+15.99)	7	94	4157153	2	10.18	8294156	0.4	Oxidation (M)	100 100 95 92 85 93 94	VPPKGWM(+15.99)	HCD
5224	LQGEPVLNPK	10	94	5478192	2	13.57	10936130	9.9		95 92 98 100 93 92 95 94 89 91	LQGEPVLNPK	HCD
44733	QAALNAVSALAKWP	14	94	7204104	2	88.02	14387932	9.1		73 93 96 97 94 96 99 99 95 98 97 95 94 88	QAALNAVSALAKWP	HCD
4937	LLPHALN	7	94	3892344	2	12.85	7764545	-0.3		100 100 97 95 97 88 82	LLPHALN	HCD
12004	PGFTPFR	7	94	4112157	2	27.31	8204232	-7.7		98 98 100 98 83 89 91	PGFTPFR	HCD
12006	LSLLPAH	7	93	3757292	2	27.31	7494435	0.5		96 95 99 99 89 83 95	LSLLPAH	HCD
41117	FLFFAFPHP	9	93	5617928	2	81.01	11215698	1.1		93 95 99 97 95 93 90 95 87	FLFFAFPHP	HCD
17743	NPQLGPVLRLPP	12	93	6508909	2	38.24	12997664	0.7		89 98 99 100 99 85 84 92 91 99 96 95	NPQLGPVLRLPP	HCD
1409	SALAKHF	7	93	3872190	2	4.77	7724232	0.3		86 94 100 99 96 93 89	SALAKHF	HCD
24543	TVLPHALNAVSALAKHF	17	93	8950078	2	50.87	17880046	-2.1		87 91 99 99 99 100 99 87 89 90 91 95 98 98 98 93 83	TVLPHALNAVSALAKHF	HCD
33417	PPGFTPFRLT	10	93	5668126	2	66.91	11316077	2.7		98 99 99 100 99 86 75 85 100 99	PPGFTPFRLT	HCD
25353	LPTALNAVSALAKWP	15	93	7764539	2	52.38	15508821	7.2		98 99 100 100 100 99 100 100 98 98 100 97 93 72 54	LPTALNAVSALAKWP	HCD
15447	FPPWVR	6	93	4012240	2	34.23	8004333	0.3		97 97 95 92 92 90	FPPWVR	HCD
9182	VPPQGWM(+15.99)	7	93	4156972	2	21.77	8293793	0.6	Oxidation (M)	93 91 91 90 93 99 99	VPPQGWM(+15.99)	HCD
21569	NPQLGPVLRLPP	12	93	6508898	2	45.39	12997664	-1.1		89 98 99 100 99 84 84 90 90 99 97 97	NPQLGPVLRLPP	HCD
23465	QDKDEKAFEELKELLQKNHMV	21	93	12866582	2	48.91	25713000	0.7		56 81 89 92 98 94 95 91 97 99 97 97 99 100 100 98 99 98 98 96 95	QDKDEKAFEELKELLQKNHMV	HCD
1286	LLQKNHMV	8	93	4917790	2	4.50	9815430	0.5		98 99 97 98 97 99 85 78	LLQKNHMV	HCD
1864	ADEQEEKL	8	93	4812276	2	5.74	9604399	0.8		86 94 99 89 98 96 95 92	ADEQEEKL	HCD
6405	TPFRLT	6	93	3677134	2	16.13	7334122	0.0		99 98 92 80 96 97	TPFRLT	HCD
4244	PFRLT	5	93	3171895	2	11.19	6323646	-0.3		89 94 98 96 92	PFRLT	HCD
21295	NPQLGPVLRLPP	12	93	6508890	2	44.89	12997664	-2.3		89 97 98 100 98 86 85 90 90 99 96 96	NPQLGPVLRLPP	HCD
23807	AVWSTLKNVAAAAGKA	16	93	7794427	2	49.56	15568674	2.3		76 95 100 100 99 99 98 94 96 97 100 100 100 99 79 70	AVWSTLKNVAAAAGKA	HCD
6976	RPPGFSPFR	9	93	5307891	2	17.23	10595613	2.2		99 99 88 77 95 97 95 98 95	RPPGFSPFR	HCD
9250	LGM(+15.99)SLMR	7	93	4122085	2	21.90	8224092	-8.3	Oxidation (M)	95 93 100 99 92 90 88	LGM(+15.99)SLMR	HCD
5725	FTPFR	5	93	3341817	2	14.68	6663489	-0.1		96 99 88 91 94	FTPFR	HCD
10288	WSTLKN	6	93	3747025	2	23.89	7473915	-1.6		95 99 99 95 90 82	WSTLKN	HCD
18826	NPQLGPVLRLPP	12	93	6508888	2	40.28	12997664	-2.6		90 99 98 100 99 83 83 90 90 99 95 95	NPQLGPVLRLPP	HCD
14712	YGGLSPLRVT	10	93	5318009	2	32.85	10615869	0.3		99 98 99 100 100 90 93 89 88 79	YGGLSPLRVT	HCD
7508	ETNEEEENPEKELE	14	93	8598652	2	18.41	17177166	-0.4		90 82 90 99 100 100 100 97 63 93 95 99 100 100	ETNEEEENPEKELE	HCD
33726	PHALNAVSALAKWP	14	93	7379119	2	67.43	14738091	0.1		85 95 99 99 95 92 90 92 92 99 100 99 91 81	PHALNAVSALAKWP	HCD
6117	APRLVLD	7	93	3922401	2	15.55	7824650	0.7		92 88 89 94 94 99 98	APRLVLD	HCD
592	KEEENEAEKENHEE	14	93	5819150	3	3.13	17427231	0.0		96 98 96 98 51 93 99 100 95 97 90 97 99 99	KEEENEAEKENHEE	HCD
9496	SPDRPLGM(+15.99)SPFR	12	93	4592300	3	22.36	13746714	-2.4	Oxidation (M)	97 97 99 99 97 92 78 98 99 86 90 87	SPDRPLGM(+15.99)SPFR	HCD
18653	FLSLLPAH	8	93	4492635	2	39.94	8965120	0.5		91 94 98 97 98 89 91 89	FLSLLPAH	HCD
11179	YAFGYPSWAKAST	13	93	7248475	2	25.63	14476772	2.2		88 95 98 98 100 93 87 87 93 96 95 95 88	YAFGYPSWAKAST	HCD
4632	DFDDHP	6	93	3731430	2	12.13	7442714	0.1		86 96 99 94 90 94	DFDDHP	HCD
7266	LQDQGELETDGMLNQ	15	93	8458793	2	17.87	16897515	-4.4		79 89 99 98 99 100 100 100 97 97 95 97 96 77 77	LQDQGELETDGMLNQ	HCD
30134	LFFAMLHP	8	93	4882578	2	60.71	9745048	-3.8		96 97 99 99 94 88 91 82	LFFAMLHP	HCD
19670	NPQLGPVLRLPP	12	93	6508892	2	41.82	12997664	-2.0		90 99 99 100 98 83 83 92 90 99 94 94	NPQLGPVLRLPP	HCD
18033	NPQLGPVLRLPP	12	93	6508902	2	38.75	12997664	-0.4		89 98 98 100 99 85 85 91 90 99 94 94	NPQLGPVLRLPP	HCD
9167	RLQKNHET	8	93	5132814	2	21.73	10245414	6.8		95 97 92 91 90 93 99 88	RLQKNHET	HCD
6373	LTRPKLKGKP	10	93	3799205	3	16.06	11367393	0.4		95 93 94 74 80 99 99 99 100 99	LTRPKLKGKP	HCD
2200	AVGESRMT	8	93	4257079	2	6.56	8494014	-0.2		82 87 99 100 93 89 99 98	AVGESRMT	HCD
18883	VMYYSLPRP	9	93	5632908	2	40.39	11245688	-1.5		97 98 99 98 96 96 82 88 84	VMYYSLPRP	HCD
1881	LQDDDEASERE	11	93	6537731	2	5.78	13055320	-0.3		95 95 100 99 98 99 94 84 94 77 92	LQDDDEASERE	HCD
21230	EVLFTALPP	9	93	4937771	2	44.75	9855484	-8.9		96 90 93 95 94 84 93 98 97	EVLFTALPP	HCD
4248	VPPKGWM(+15.99)	7	93	4157150	2	11.20	8294156	-0.3	Oxidation (M)	99 98 95 91 84 92 94	VPPKGWM(+15.99)	HCD
16225	QNEVEEERL	9	93	5732700	2	35.61	11445359	-9.1		70 87 100 99 99 99 97 90 99	QNEVEEERL	HCD
8443	PLPSQPTFSK	10	93	5513007	2	20.33	11005867	0.1		82 98 94 93 94 90 93 96 96 94	PLPSQPTFSK	HCD
17178	NPQLGPVLRLPP	12	93	6508906	2	37.23	12997664	0.3		89 99 98 100 98 83 82 91 90 99 94 94	NPQLGPVLRLPP	HCD
5081	LRPALLVR	8	93	4693190	2	13.18	9366232	0.3		90 82 88 90 98 99 99 98	LRPALLVR	HCD
16940	VAWSTLKNVGKEAA	14	93	7374065	2	36.83	14727986	-0.1		46 77 99 100 100 100 99 97 99 98 96 99 98 98	VAWSTLKNVGKEAA	HCD
5093	LPPLVKD	7	93	3912439	2	13.21	7804745	-1.5		98 97 98 98 89 84 87	LPPLVKD	HCD
18459	LGM(+15.99)SPFRVY	9	93	5432747	2	39.56	10845376	-2.5	Oxidation (M)	96 94 100 100 95 84 77 97 95	LGM(+15.99)SPFRVY	HCD
4301	RAKPW	5	93	3291958	2	11.31	6563758	1.8		93 97 96 88 90	RAKPW	HCD
18911	FLSLLPAH	8	93	4492637	2	40.44	8965120	0.9		95 96 98 97 98 86 88 85	FLSLLPAH	HCD
16912	SPESEDLTGLRAL	13	93	6943574	2	36.79	13866990	1.0		97 99 100 99 100 100 99 96 87 97 94 71 69	SPESEDLTGLRAL	HCD
22106	NPQLGPVLRLPP	12	93	6508912	2	46.42	12997664	1.2		89 98 98 100 98 82 82 89 89 99 95 95	NPQLGPVLRLPP	HCD
2062	LPHALN	6	93	3326924	2	6.19	6633704	-0.4		96 90 96 91 93 92	LPHALN	HCD
1166	SALAKHF	7	93	3872194	2	4.24	7724232	1.3		86 94 99 99 95 92 86	SALAKHF	HCD
9646	NAVSALAKHF	10	93	5292933	2	22.64	10565715	0.4		79 97 100 99 97 98 95 96 88 81	NAVSALAKHF	HCD
18572	NPQLGPVLRLPP	12	93	6508902	2	39.77	12997664	-0.4		90 97 98 100 98 82 83 89 89 99 95 95	NPQLGPVLRLPP	HCD
7609	LQDQGELETDGMLNQ	15	93	8458788	2	18.63	16897515	-5.0		76 89 99 98 95 99 100 100 98 98 94 95 95 91 68	LQDQGELETDGMLNQ	HCD
4088	RPEAMALPK	9	93	5067821	2	10.86	10115535	-3.9		94 93 95 86 82 89 99 100 99	RPEAMALPK	HCD
31885	LFFAFPHP	8	93	4882543	2	64.02	9745014	-7.6		96 95 99 99 90 86 93 85	LFFAFPHP	HCD
31155	SFALNAVSALAKPW	14	93	7379073	2	62.49	14737979	1.5		86 92 99 99 95 91 90 93 94 99 100 99 82 80	SFALNAVSALAKPW	HCD
7120	RLLLP	5	93	3062156	2	17.56	6104166	0.0		86 92 95 98 93	RLLLP	HCD
9732	LNFKMYPLKH	10	93	4309056	3	22.81	12896953	-0.2		78 74 98 99 99 99 93 98 98 92	LNFKMYPLKH	HCD
20979	EVLFTALPP	9	92	4937769	2	44.23	9855484	-9.4		91 81 94 95 94 90 96 98 96	EVLFTALPP	HCD

## Sheet: adult-red-alk-tryp
Scan	Peptide	Tag length	ALC (%)	m/z	z	RT	Mass	ppm	PTM	local confidence (%)	tag (>=0%)	mode
15980	KADC(+57.02)VNFFWK	10	99	6578190	2	33.52	13136226	0.6	Carbamidomethylation	100 100 100 99 99 99 100 100 100 99	KADC(+57.02)VNFFWK	HCD
8442	DHDYFPK	7	99	4612084	2	19.40	9204028	-0.5		98 99 100 100 100 100 99	DHDYFPK	HCD
8173	DHDYFPK	7	99	4612084	2	18.89	9204028	-0.5		98 99 100 100 100 99 99	DHDYFPK	HCD
1166	VGKEAALAAAK	11	99	5148083	2	4.23	10276025	-0.5		97 98 100 100 100 100 100 100 100 100 99	VGKEAALAAAK	HCD
2246	RPALLVR	7	99	4127769	2	6.34	8235392	0.2		99 99 99 99 100 100 99	RPALLVR	HCD
41923	LPTALNAVSALAK	13	99	6348832	2	78.73	12677500	1.5		99 99 100 100 100 99 99 99 99 100 100 99 96	LPTALNAVSALAK	HCD
41646	LPTALNAVSALAK	13	99	6348824	2	78.22	12677500	0.3		99 99 100 100 100 99 99 99 99 100 100 99 96	LPTALNAVSALAK	HCD
19473	LPTALNAVSALAK	13	99	6348826	2	39.63	12677500	0.5		99 99 100 100 100 99 99 99 99 100 100 99 96	LPTALNAVSALAK	HCD
48290	HALNAVSALAK	11	99	5478196	2	90.83	10936243	0.3		99 100 100 96 98 100 99 100 100 100 99	HALNAVSALAK	HCD
5867	HDYFPK	6	99	4036951	2	14.40	8053759	-0.3		99 99 99 100 99 99	HDYFPK	HCD
8756	RRPAFLRPK	9	99	3809048	3	20.03	11397039	-10.0		99 99 99 100 100 100 99 99 97	RRPAFLRPK	HCD
3219	HDYFPK	6	99	4036952	2	8.66	8053759	-0.1		98 99 99 100 99 99	HDYFPK	HCD
6941	AAGKGLWSTLK	11	99	5663323	2	16.59	11306448	4.7		98 99 98 99 99 100 99 99 100 100 99	AAGKGLWSTLK	HCD
29243	HALNAVSALAK	11	99	5478208	2	56.68	10936243	2.5		99 100 100 96 98 99 100 100 100 100 99	HALNAVSALAK	HCD
1462	AAAKAAGK	8	98	3442110	2	4.72	6864075	-0.1		99 99 99 99 100 99 99 99	AAAKAAGK	HCD
584	AAGKGKEAALAAAK	14	98	4195821	3	3.05	12557249	-0.3		98 99 99 99 97 99 100 100 100 100 100 100 100 96	AAGKGKEAALAAAK	HCD
4443	AAGKGLWSTLKQK	13	98	6944060	2	10.97	13867983	-0.6		97 98 98 99 99 100 100 99 98 100 99 99 99	AAGKGLWSTLKQK	HCD
4623	NMYKNLLK	8	98	5122864	2	11.25	10225583	-0.1		97 99 100 99 98 99 100 99	NMYKNLLK	HCD
28642	HALNAVSALAK	11	98	5478187	2	55.64	10936243	-1.4		98 99 100 95 98 99 99 100 100 100 99	HALNAVSALAK	HCD
19115	AAAKAAGK	8	98	3442100	2	39.03	6864075	-3.1		99 99 99 99 99 99 99 98	AAAKAAGK	HCD
42420	LPTALNAVSALAK	13	98	6348823	2	79.60	12677500	0.0		99 99 100 100 100 99 99 99 99 99 100 99 94	LPTALNAVSALAK	HCD
1393	KGEAALAAAKAAGK	14	98	6288701	2	4.61	12557249	0.6		96 94 100 100 100 100 100 100 100 100 100 100 96 98	KGEAALAAAKAAGK	HCD
6468	STVLKEELYC(+57.02)K	11	98	6853546	2	15.57	13686958	-0.9	Carbamidomethylation	91 98 100 100 99 100 100 100 100 100 98	STVLKEELYC(+57.02)K	HCD
1637	NVGKEAALAAGK	12	98	5648221	2	5.05	11276299	-0.2		88 99 99 100 100 100 100 100 100 100 100 99	NVGKEAALAAGK	HCD
1398	EAALAAAKAAGK	12	98	5363116	2	4.62	10706084	0.2		99 100 100 100 100 98 97 99 99 98 96 97	EAALAAAKAAGK	HCD
6426	RLLLPLR	7	98	4408075	2	15.50	8796017	-1.6		99 100 100 99 96 98 98	RLLLPLR	HCD
28358	HALNAVSALAK	11	98	5478205	2	55.11	10936243	2.0		98 99 100 93 96 99 99 100 100 100 99	HALNAVSALAK	HCD
4857	PALLVR	6	98	3347268	2	11.84	6674380	1.6		96 99 99 99 99 98	PALLVR	HCD
1483	YFSKNLK	7	98	4502531	2	4.76	8984912	0.6		98 98 99 99 96 99 99	YFSKNLK	HCD
1772	NVGKEAALAAAK	12	98	5718305	2	5.31	11416455	0.8		89 98 99 99 100 99 99 99 100 100 100 99	NVGKEAALAAAK	HCD
23612	PTALNAWALAK	11	98	5783265	2	46.95	11546448	-5.5		93 99 100 100 99 99 99 99 99 99 94	PTALNAWALAK	HCD
5800	RPALLVR	7	98	4127766	2	14.29	8235392	-0.7		99 96 96 99 99 99 99	RPALLVR	HCD
5187	RLPALLVR	8	98	4693190	2	12.81	9366232	0.3		95 98 98 98 99 99 99 99	RLPALLVR	HCD
1161	LLQKNHMV	8	98	4917787	2	4.23	9815430	-0.1		99 99 97 98 97 99 99 98	LLQKNHMV	HCD
42317	LNAVSALAK	9	98	4437713	2	79.42	8855283	-0.4		95 95 99 99 99 99 100 100 99	LNAVSALAK	HCD
28192	LPHALNAVSALAK	13	98	6528909	2	54.82	13037612	4.6		99 98 100 100 99 96 94 96 98 99 100 100 99	LPHALNAVSALAK	HCD
5560	SLLKNVGVAAGK	12	98	5788568	2	13.83	11556975	1.4		90 97 100 100 99 100 97 98 100 100 99 99	SLLKNVGVAAGK	HCD
42068	PTALNAVSALAK	12	98	5783384	2	78.99	11546658	-3.1		90 99 100 100 99 99 99 99 100 99 99 95	PTALNAVSALAK	HCD
15600	PPGFTRPF	8	98	4597448	2	32.80	9174759	-0.8		98 99 99 99 99 98 96 96	PPGFTRPF	HCD
13617	WKLLAK	6	98	3797497	2	29.24	7574850	-0.4		93 97 100 100 99 99	WKLLAK	HCD
5007	RLPALLVR	8	98	4693191	2	12.30	9366232	0.4		94 98 98 98 99 100 100 99	RLPALLVR	HCD
9348	LYNLLK	6	98	3822395	2	21.23	7624639	0.8		97 97 99 100 99 96	LYNLLK	HCD
14834	AALAAAK	7	98	3081944	2	31.30	6143751	-1.5		96 98 100 100 99 98 96	AALAAAK	HCD
13709	LLPHALNAVSALAK	14	98	7094292	2	29.39	14168452	-1.0		99 99 100 100 99 99 95 96 97 98 97 99 98 96	LLPHALNAVSALAK	HCD
5875	LDFVR	5	98	3251868	2	14.41	6483595	-0.8		98 98 98 98 99	LDFVR	HCD
18633	NLWSKLKDVAAAAGK	15	98	7864505	2	38.17	15708831	2.2		81 96 100 100 100 100 99 99 99 99 100 100 100 99 99	NLWSKLKDVAAAAGK	HCD
37484	VSGAVSLVKK	10	98	4943140	2	70.91	9866124	1.1		98 99 99 99 99 93 96 99 99 98	VSGAVSLVKK	HCD
4610	LDAGLAESR	9	97	4662461	2	11.24	9304770	0.6		98 99 100 99 99 98 99 98 90	LDAGLAESR	HCD
34334	PAAAKR	6	97	3071911	2	65.25	6123707	-4.9		94 99 99 98 99 98	PAAAKR	HCD
27685	DC(+57.02)VNFFWK	8	97	5582531	2	53.99	11144905	1.0	Carbamidomethylation	97 99 99 98 97 98 98 96	DC(+57.02)VNFFWK	HCD
33756	NDC(+57.02)VNFFWK	9	97	6152743	2	64.30	12285334	0.5	Carbamidomethylation	95 98 98 100 97 99 98 98 96	NDC(+57.02)VNFFWK	HCD
29281	NAVSALAK	8	97	3872331	2	56.75	7724443	9.4		96 99 100 99 96 98 99 95	NAVSALAK	HCD
2811	LTAGQALTC(+57.02)K	10	97	5317841	2	7.80	10615540	-0.3	Carbamidomethylation	97 99 99 98 97 99 99 98 98 92	LTAGQALTC(+57.02)K	HCD
8605	LLELMK	6	97	3737277	2	19.72	7454408	0.1		98 99 100 98 97 95	LLELMK	HCD
15016	PPGFTRFP	8	97	4597443	2	31.67	9174759	-2.0		98 99 99 99 99 98 97 92	PPGFTRFP	HCD
14450	PPGFTRPF	8	97	4597441	2	30.64	9174759	-2.4		98 98 99 99 98 97 97 97	PPGFTRPF	HCD
8500	RRPAFLRPK	9	97	3809051	3	19.52	11397039	-9.1		99 99 99 99 100 100 98 95 89	RRPAFLRPK	HCD
15283	PPGFTRFP	8	97	4597440	2	32.18	9174759	-2.6		98 99 99 100 100 98 96 92	PPGFTRFP	HCD
48110	LPHALNAWALAK	12	97	6528799	2	90.46	13037400	4.0		99 97 99 100 99 96 93 94 98 99 99 99	LPHALNAWALAK	HCD
4288	DHDYFPK	7	97	4612081	2	10.66	9204028	-1.3		95 96 99 99 99 98 98	DHDYFPK	HCD
16819	RGPALLTRPK	10	97	5548455	2	34.99	11076875	-9.9		99 99 100 100 100 100 99 99 91 90	RGPALLTRPK	HCD
28079	LNAVSALAK	9	97	4437724	2	54.63	8855283	2.2		98 98 99 98 95 95 100 99 96	LNAVSALAK	HCD
3743	HALNAVSALAK	11	97	5478197	2	9.59	10936243	0.5		98 99 99 91 94 99 98 98 100 100 99	HALNAVSALAK	HCD
4677	RPALLVR	7	97	4127763	2	11.35	8235392	-1.4		99 94 94 99 99 99 99	RPALLVR	HCD
8716	KGAWLQLVK	9	97	5218239	2	19.95	10416335	-0.3		97 97 98 98 98 96 98 99 97	KGAWLQLVK	HCD
14743	PPGFTRFP	8	97	4597441	2	31.15	9174759	-2.5		98 98 99 100 99 98 96 92	PPGFTRFP	HCD
4865	RPALLVR	7	97	4127768	2	11.86	8235392	-0.1		99 93 94 99 99 99 99	RPALLVR	HCD
6282	WSTLKQK	7	97	4457578	2	15.24	8895021	-1.3		97 99 100 98 95 97 97	WSTLKQK	HCD
2975	HDYFPK	6	97	4036950	2	8.16	8053759	-0.6		97 98 98 100 95 96	HDYFPK	HCD
7678	WSWK	4	97	3036553	2	17.97	6052962	-0.1		96 97 98 98	WSWK	HCD
41602	NAVSALAK	8	97	3872296	2	78.14	7724443	0.6		96 99 100 96 96 98 99 96	NAVSALAK	HCD
5212	KMLELAQKEELR	12	97	4966129	3	12.86	14868176	-0.6		98 99 99 100 98 97 98 89 99 99 99 93	KMLELAQKEELR	HCD
19171	LPTALNAVSALAK	13	97	6348828	2	39.13	12677500	0.8		98 99 100 100 100 99 99 95 90 98 99 99 92	LPTALNAVSALAK	HCD
1304	RPAFLRPK	8	97	3288749	3	4.47	9836028	0.1		92 96 98 100 100 99 99 97	RPAFLRPK	HCD
832	WSTLKQK	7	97	4457581	2	3.58	8895021	-0.5		97 99 98 98 95 98 97	WSTLKQK	HCD
1760	KYLKNVLK	8	97	3358867	3	5.29	10046382	0.1		99 99 98 96 96 95 99 97	KYLKNVLK	HCD
12443	LLGDTLSK	8	97	4237500	2	26.94	8454858	-0.3		99 99 98 98 99 97 95 94	LLGDTLSK	HCD
20383	TATFEELFH	9	97	5477613	2	41.17	10935081	0.0		95 96 96 97 99 98 99 99 97	TATFEELFH	HCD
9605	LYNLLK	6	97	3822391	2	21.74	7624639	-0.4		97 97 98 100 98 95	LYNLLK	HCD
1464	AAKAAGK	7	97	3086923	2	4.72	6153704	-0.4		90 95 99 100 99 98 99	AAKAAGK	HCD
4588	WSKLKDVAAAAGK	13	97	4489255	3	11.20	13437561	-1.0		97 99 99 100 98 98 95 99 98 99 98 95 89	WSKLKDVAAAAGK	HCD
41702	PTALNAVSALAK	12	97	5783454	2	78.32	11546658	9.1		84 98 99 99 99 99 99 99 99 99 99 94	PTALNAVSALAK	HCD
4645	LRPALLVR	8	97	4693187	2	11.29	9366232	-0.5		94 90 98 98 99 99 100 99	LRPALLVR	HCD
5773	KQGLWSTLK	9	97	5308109	2	14.24	10596077	-0.5		94 98 97 99 99 96 96 99 98	KQGLWSTLK	HCD
4840	LRPALLVR	8	97	4693198	2	11.80	9366232	1.9		95 90 98 98 99 100 100 99	LRPALLVR	HCD
12699	NMYKNLLKYD	10	97	6513309	2	27.42	13006484	-0.9		87 99 100 99 95 98 99 100 98 98	NMYKNLLKYD	HCD
24088	KNVAAAQR	8	97	4292550	2	47.76	8564879	8.8		99 96 98 99 98 95 98 94	KNVAAAQR	HCD
18370	APPSQAFEKLVFK	13	97	4879413	3	37.74	14608027	-0.4		97 99 96 96 97 97 95 98 96 98 99 99 98	APPSQAFEKLVFK	HCD
41327	NAVSALAK	8	97	3872287	2	77.60	7724443	-1.8		95 99 100 96 96 98 98 95	NAVSALAK	HCD
23380	NLWSTLKNVAAAAGK	15	97	7724335	2	46.54	15428518	0.5		74 97 100 100 100 99 98 98 99 100 100 100 100 98 95	NLWSTLKNVAAAAGK	HCD
16527	FPPWVR	6	97	4012238	2	34.49	8004333	-0.3		98 98 98 97 96 96	FPPWVR	HCD
15707	KADC(+57.02)VNFFWK	10	97	6578186	2	33.00	13136226	0.1	Carbamidomethylation	99 99 99 95 95 90 97 100 99 99	KADC(+57.02)VNFFWK	HCD
1516	GKEAALAAGK	10	97	4582672	2	4.82	9145185	1.6		82 97 100 99 98 99 99 100 99 99	GKEAALAAGK	HCD
21035	NLNAVSALAK	10	97	5007927	2	42.34	9995713	-0.5		93 99 98 100 98 96 95 99 99 94	NLNAVSALAK	HCD
23932	KELLPHALNAVSALAK	16	97	8380002	2	47.51	16739827	1.9		79 95 99 100 100 100 99 99 95 96 98 98 98 99 99 99	KELLPHALNAVSALAK	HCD
28931	HALNAVSALAK	11	97	5478216	2	56.15	10936243	4.0		98 99 99 87 91 97 99 99 100 100 99	HALNAVSALAK	HCD
14429	RLPALLVR	8	97	4693206	2	30.60	9366232	3.7		90 97 98 98 99 99 99 98	RLPALLVR	HCD
18603	FPPWVR	6	97	4012240	2	38.12	8004333	0.2		98 98 98 97 96 96	FPPWVR	HCD
30926	HALNAVSALAK	11	97	5478207	2	59.55	10936243	2.3		99 99 99 87 91 98 98 98 99 99 99	HALNAVSALAK	HCD
17114	FPPWVR	6	97	4012238	2	35.51	8004333	-0.2		98 98 98 97 96 96	FPPWVR	HCD
1230	KYLKNVLKK	9	97	3785852	3	4.35	11327332	0.5		99 99 97 95 94 92 97 100 99	KYLKNVLKK	HCD
22013	GKEAALAAGK	10	97	4582672	2	43.97	9145185	1.4		80 96 100 100 99 99 100 99 98 97	GKEAALAAGK	HCD
28914	FLSLLPHALNAVSALAK	17	96	8830236	2	56.11	17640298	1.6		82 89 96 99 100 99 99 100 99 97 96 98 98 98 99 99 99	FLSLLPHALNAVSALAK	HCD
37520	QVSLVKK	7	96	4012633	2	70.97	8005120	0.2		85 99 99 99 98 98 99	QVSLVKK	HCD
19971	ENKDEKAFEELKELLQK	17	96	6977049	3	40.48	20900894	1.7		88 96 96 97 99 91 93 97 99 99 99 99 100 100 99 99 95	ENKDEKAFEELKELLQK	HCD
24397	C(+57.02)DVNFFWK	8	96	5582530	2	48.34	11144905	0.9	Carbamidomethylation	92 93 99 98 99 99 97 97	C(+57.02)DVNFFWK	HCD
1092	LAKWGKC(+57.02)	7	96	4317336	2	4.08	8614531	-0.5	Carbamidomethylation	96 98 99 99 98 95 93	LAKWGKC(+57.02)	HCD
30994	LFSLLPHALNAVSALAK	17	96	8830225	2	59.67	17640298	0.3		87 83 96 99 100 99 99 100 99 97 96 99 98 98 99 99 99	LFSLLPHALNAVSALAK	HCD
41647	LNAVSALAK	9	96	4437714	2	78.22	8855283	-0.2		94 94 99 99 95 95 100 99 96	LNAVSALAK	HCD
43502	SGAVSLVK	8	96	3807324	2	81.42	7594490	1.6		95 95 100 99 96 97 98 94	SGAVSLVK	HCD
8102	EKLYNLLK	8	96	5108080	2	18.77	10196015	0.0		94 95 99 96 93 99 100 98	EKLYNLLK	HCD
1090	SALAKHF	7	96	3872188	2	4.08	7724232	0.0		90 96 100 99 99 98 96	SALAKHF	HCD
19783	FPPWVR	6	96	4012239	2	40.15	8004333	0.0		98 98 98 96 96 95	FPPWVR	HCD
14824	GLWKFLAK	8	96	4817943	2	31.28	9615749	-0.9		79 97 100 99 100 100 100 99	GLWKFLAK	HCD
19483	FPPWVR	6	96	4012237	2	39.65	8004333	-0.6		98 98 97 96 96 95	FPPWVR	HCD
16818	FPPWVR	6	96	4012239	2	34.99	8004333	-0.1		98 98 98 96 96 95	FPPWVR	HCD
6010	EDLLKQK	7	96	4372520	2	14.65	8724967	-8.4		96 93 98 99 98 97 96	EDLLKQK	HCD
4980	KMLELAQKEELR	12	96	4966135	3	12.23	14868176	0.6		98 99 99 100 98 96 98 88 98 99 98 91	KMLELAQKEELR	HCD
19181	FPPWVR	6	96	4012239	2	39.14	8004333	0.0		98 98 98 96 96 95	FPPWVR	HCD
19642	RNAVSALAK	9	96	4652756	2	39.91	9285453	-9.4		97 98 99 99 98 94 96 97 91	RNAVSALAK	HCD
28732	TVLPHALNAVSALAK	15	96	7529446	2	55.79	15038772	-1.6		91 95 99 99 98 98 99 91 93 95 98 97 99 99 99	TVLPHALNAVSALAK	HCD
18293	FPPWVR	6	96	4012240	2	37.61	8004333	0.1		98 98 98 96 96 95	FPPWVR	HCD
9084	LYNLLK	6	96	3822388	2	20.72	7624639	-1.2		95 95 98 99 98 95	LYNLLK	HCD
23670	NLWSTLKNVAAAAGK	15	96	7724324	2	47.05	15428518	-1.0		72 99 100 100 100 99 96 97 99 99 100 100 99 96 97	NLWSTLKNVAAAAGK	HCD
24132	C(+57.02)DVNFFWK	8	96	5582533	2	47.83	11144905	1.4	Carbamidomethylation	91 92 99 98 99 99 97 97	C(+57.02)DVNFFWK	HCD
28619	LFSLLPHALNAVSALAK	17	96	8830214	2	55.60	17640298	-0.8		86 83 96 98 100 100 100 99 99 95 94 98 98 98 99 99 99	LFSLLPHALNAVSALAK	HCD
13026	LAC(+57.02)C(+57.02)VLGFSSK	11	96	6213044	2	28.05	12405945	-0.2	Carbamidomethylation	96 98 100 99 99 99 92 96 98 98 89	LAC(+57.02)C(+57.02)VLGFSSK	HCD
18284	GLWSKLKDVAAAAGK	15	96	7579386	2	37.60	15138616	0.7		70 90 99 100 100 100 99 98 98 98 100 100 100 99 99	GLWSKLKDVAAAAGK	HCD
31595	FLSLLPHALNAVSALAK	17	96	8830229	2	60.70	17640298	0.9		79 88 96 99 100 99 99 100 99 97 95 98 99 99 99 99 99	FLSLLPHALNAVSALAK	HCD
6325	NSDPALDLKQ	10	96	5507816	2	15.31	10995510	-2.2		95 97 100 97 96 98 98 99 98 89	NSDPALDLKQ	HCD
1238	ALSALSK	7	96	3452133	2	4.37	6884119	0.1		93 98 99 98 96 95 98	ALSALSK	HCD
22415	QDC(+57.02)VNFFWK	9	96	6222807	2	44.78	12425491	-1.8	Carbamidomethylation	82 99 100 99 98 100 98 98 96	QDC(+57.02)VNFFWK	HCD
22303	WSTLKNVGKEAALAAGK	17	96	5819946	3	44.56	17429678	-3.3		94 100 100 98 96 88 96 97 96 99 95 98 99 99 97 98 93	WSTLKNVGKEAALAAGK	HCD
2630	LEC(+57.02)LKC(+57.02)MK	8	96	5412657	2	7.36	10805129	3.6	Carbamidomethylation	96 99 99 97 95 92 97 97	LEC(+57.02)LKC(+57.02)MK	HCD
35508	HALNAVSALAK	11	96	5478205	2	67.49	10936243	2.0		98 99 99 88 88 96 98 99 100 99 99	HALNAVSALAK	HCD
22045	WSTLKNVGKEAALAAGK	17	96	5819940	3	44.02	17429678	-4.3		95 100 100 99 97 89 97 98 97 99 99 100 99 99 98 94 84	WSTLKNVGKEAALAAGK	HCD
976	NTAANC(+57.02)GR	8	96	4321921	2	3.89	8623715	-2.1	Carbamidomethylation	96 99 100 99 98 95 89 96	NTAANC(+57.02)GR	HCD
29581	NAVSALAK	8	96	3872292	2	57.27	7724443	-0.7		95 99 100 95 95 97 98 94	NAVSALAK	HCD
3763	LGKWGNC(+57.02)	7	96	4176997	2	9.63	8333854	-0.5	Carbamidomethylation	97 93 99 98 95 97 98	LGKWGNC(+57.02)	HCD
30704	FLSLLPHALNAVSALAK	17	96	8830223	2	59.17	17640298	0.1		79 88 96 99 100 99 99 100 99 96 94 98 98 98 99 99 99	FLSLLPHALNAVSALAK	HCD
6886	NGQDVQLQR	9	96	5292733	2	16.48	10565312	0.7		96 99 98 100 99 95 98 96 89	NGQDVQLQR	HCD
8185	YC(+57.02)YYLK	6	96	4552120	2	18.91	9084102	-0.8	Carbamidomethylation	93 96 99 95 98 98	YC(+57.02)YYLK	HCD
4670	PALLVR	6	96	3347262	2	11.33	6674380	-0.3		93 98 99 97 97 95	PALLVR	HCD
12654	YLDFVR	6	96	4067183	2	27.33	8114228	-0.9		97 99 99 95 95 93	YLDFVR	HCD
18893	FPPWVR	6	96	4012241	2	38.64	8004333	0.5		97 97 97 96 95 95	FPPWVR	HCD
871	VQDVAAAAGK	10	96	4652564	2	3.63	9284977	0.6		90 97 99 97 97 98 98 98 96 93	VQDVAAAAGK	HCD
12713	LLGDTLSK	8	96	4237503	2	27.45	8454858	0.3		99 99 90 95 97 97 97 96	LLGDTLSK	HCD
6414	TLKQK	5	96	3092027	2	15.48	6163908	0.0		99 100 95 92 96	TLKQK	HCD
4020	LRPAF	5	96	3021845	2	10.07	6023540	0.8		95 92 97 99 99	LRPAF	HCD
17558	PPGFTRPF	8	96	4597459	2	36.32	9174759	1.5		97 98 98 99 99 97 92 90	PPGFTRPF	HCD
55385	FLFADVASTLGDFFH	15	96	8439102	2	104.41	16858088	-1.8		86 91 99 99 100 100 99 97 96 97 95 98 98 99 91	FLFADVASTLGDFFH	HCD
17717	FPPWVR	6	96	4012241	2	36.59	8004333	0.3		97 97 98 96 95 95	FPPWVR	HCD
2627	SGAVLSVK	8	96	3807317	2	7.35	7594490	-0.4		94 93 99 99 98 97 98 92	SGAVLSVK	HCD
5960	WSTLKQK	7	96	4457584	2	14.55	8895021	0.1		94 99 97 97 94 97 96	WSTLKQK	HCD
1041	SEC(+57.02)HVC(+57.02)MQNR	10	96	6607659	2	3.99	13195168	0.3	Carbamidomethylation	92 99 100 100 100 100 99 99 95 79	SEC(+57.02)HVC(+57.02)MQNR	HCD
33264	LLSLKALASVANLVST	16	96	8004841	2	63.48	15989607	-4.4		95 98 99 100 100 100 100 99 99 99 97 96 100 98 95 66	LLSLKALASVANLVST	HCD
7110	LGPALLTRPK	10	96	5333426	2	16.91	10646707	0.0		97 97 100 100 100 100 97 97 89 88	LGPALLTRPK	HCD
2554	KGEAALAAAKAQ	12	96	5648223	2	7.14	11276299	0.2		90 87 100 100 100 100 100 100 100 95 95 89	KGEAALAAAKAQ	HCD
22206	GLWSTLKNVGKEAALAAGK	19	96	9575447	2	44.37	19130735	0.8		61 87 99 100 100 100 100 99 99 93 96 99 99 100 100 100 100 98 99	GLWSTLKNVGKEAALAAGK	HCD
3353	LWSTLKQK	8	96	5022996	2	8.89	10025862	-1.5		95 97 99 97 97 93 95 96	LWSTLKQK	HCD
18007	FPPWVR	6	96	4012240	2	37.11	8004333	0.3		98 98 98 95 95 94	FPPWVR	HCD
10524	WSTLK	5	96	3176818	2	23.33	6333486	0.7		89 97 98 99 98	WSTLK	HCD
4151	LNSDTC(+57.02)ERSVK	11	96	6548115	2	10.38	13076140	-4.2	Carbamidomethylation	92 95 100 100 97 96 98 90 99 98 92	LNSDTC(+57.02)ERSVK	HCD
4524	LVSGAVSLVKK	11	96	5508548	2	11.10	10996965	-1.4		97 97 99 92 95 97 96 98 96 97 92	LVSGAVSLVKK	HCD
10861	SLLQFR	6	96	3822266	2	23.95	7624388	-0.3		95 97 99 95 97 94	SLLQFR	HCD
3986	VSTLVHHF	8	96	4702561	2	10.01	9384974	0.4		96 98 99 100 95 94 97 90	VSTLVHHF	HCD
37396	VSLVKK	6	96	3372340	2	70.75	6724534	0.1		98 99 96 94 95 95	VSLVKK	HCD
16149	KGADC(+57.02)VNFFWK	11	96	6863286	2	33.83	13706440	-1.0	Carbamidomethylation	86 84 99 98 95 98 98 99 100 100 99	KGADC(+57.02)VNFFWK	HCD
22264	ADC(+57.02)VNFFWK	9	96	5937706	2	44.49	11855276	-0.7	Carbamidomethylation	85 95 99 98 95 98 100 98 97	ADC(+57.02)VNFFWK	HCD
22749	GLWSTLKNVGKEAALAAAK	19	96	9645521	2	45.41	19270891	0.2		63 89 99 100 99 100 98 95 99 94 96 99 99 99 100 100 100 99 99	GLWSTLKNVGKEAALAAAK	HCD
22773	GLMSSTLKNVAAAAGK	16	96	7599141	2	45.45	15178235	-6.5		68 97 91 93 100 100 100 98 96 100 100 100 100 100 99 96	GLMSSTLKNVAAAAGK	HCD
1980	YKLLC(+57.02)NK	7	96	4697600	2	5.73	9375055	0.0	Carbamidomethylation	97 99 100 100 96 89 92	YKLLC(+57.02)NK	HCD
11090	SLLQFR	6	96	3822267	2	24.47	7624388	0.0		94 97 99 95 97 94	SLLQFR	HCD
14518	KDLVEAALAAAK	12	96	6003575	2	30.76	11986921	7.0		79 85 98 98 100 98 98 99 99 100 100 98	KDLVEAALAAAK	HCD
18072	APPSQAFEKLVFK	13	96	4879417	3	37.22	14608027	0.4		96 98 96 94 89 97 95 98 95 97 98 98 97	APPSQAFEKLVFK	HCD
36966	RSLLPHALNAVSALAK	16	96	8309906	2	70.03	16599783	-7.0		79 94 97 99 97 97 97 99 93 96 98 97 97 98 99 98	RSLLPHALNAVSALAK	HCD
10841	LWSTKL	6	96	3742234	2	23.92	7464327	-0.4		95 96 96 95 97 96	LWSTKL	HCD
10263	SPEGVVLK	8	96	4147452	2	22.90	8274752	0.8		86 91 99 96 99 100 99 97	SPEGVVLK	HCD
18602	VTLPHALNAVSALAK	15	96	7529465	2	38.12	15038772	0.8		76 85 99 100 99 99 99 95 97 98 98 98 100 100 99	VTLPHALNAVSALAK	HCD
20069	FPPWVR	6	96	4012237	2	40.66	8004333	-0.6		98 98 97 95 95 94	FPPWVR	HCD
3873	AVLHC(+57.02)FEH	8	96	5067369	2	9.82	10114596	-0.3	Carbamidomethylation	83 94 99 98 99 98 100 98	AVLHC(+57.02)FEH	HCD
15169	AALAAAK	7	95	3081941	2	31.96	6143751	-2.5		94 97 99 99 95 94 93	AALAAAK	HCD
33460	LPGM(+15.99)TVFGPLT	11	95	5748059	2	63.83	11475947	2.2	Oxidation (M)	96 95 98 99 99 93 92 93 95 98 95	LPGM(+15.99)TVFGPLT	HCD
2661	TAEDMEASSSGTAH	14	95	6972802	2	7.43	13925464	-0.4		89 98 100 100 100 100 97 97 98 97 92 96 97 82	TAEDMEASSSGTAH	HCD
27689	PPGFTPFR	8	95	4597441	2	54.00	9174759	-2.4		98 99 99 100 99 82 94 95	PPGFTPFR	HCD
6843	LGPALLTRPK	10	95	5333427	2	16.40	10646707	0.2		96 96 100 100 100 100 96 96 88 87	LGPALLTRPK	HCD
11329	TALNAVSALAK	11	95	5298152	2	24.92	10576130	2.7		97 97 99 98 96 95 93 92 97 98 92	TALNAVSALAK	HCD
1498	NVGKEAALGAAGK	13	95	5933330	2	4.78	11846514	0.1		80 99 98 99 100 99 99 99 92 98 99 95 89	NVGKEAALGAAGK	HCD
24365	LPSLVSQVSLVK	12	95	6353924	2	48.28	12687703	0.0		96 97 100 100 99 98 93 94 97 99 95 81	LPSLVSQVSLVK	HCD
17426	FPPWVR	6	95	4012242	2	36.08	8004333	0.8		98 98 97 94 94 93	FPPWVR	HCD
28003	PPGFTPFR	8	95	4597445	2	54.52	9174759	-1.5		98 99 99 100 99 82 94 95	PPGFTPFR	HCD
7070	AAGKGLWSTLK	11	95	3778887	3	16.83	11306448	-0.4		94 96 96 99 97 99 93 92 96 97 94	AAGKGLWSTLK	HCD
2783	SPLRLS	6	95	3367056	2	7.73	6713966	0.1		96 96 99 95 95 94	SPLRLS	HCD
16079	TELDAGLAESRLT	13	95	6883564	2	33.72	13746990	-0.6		94 98 100 100 100 99 100 99 99 94 92 91 79	TELDAGLAESRLT	HCD
10783	C(+57.02)QYLALC(+57.02)PR	9	95	5907839	2	23.81	11795530	0.3	Carbamidomethylation	98 97 100 100 100 98 95 87 86	C(+57.02)QYLALC(+57.02)PR	HCD
41952	LNAVSALAK	9	95	4437720	2	78.77	8855283	1.3		94 94 99 96 93 94 99 98 94	LNAVSALAK	HCD
43504	QVSLVK	6	95	3372159	2	81.42	6724170	0.3		94 98 93 96 96 98	QVSLVK	HCD
9995	KVYC(+57.02)LGLRGR	10	95	6113426	2	22.41	12206812	-8.6	Carbamidomethylation	100 100 100 99 99 91 97 97 87 88	KVYC(+57.02)LGLRGR	HCD
3856	KGC(+57.02)SPAFGC(+57.02)NLK	12	95	6698190	2	9.79	13376221	1.0	Carbamidomethylation	99 97 99 99 82 86 98 94 98 98 99 99	KGC(+57.02)SPAFGC(+57.02)NLK	HCD
